# Supplementary material for: catena-Poly[[[dichloridozinc(II)]-μ-1,4-bis­(1H-benzimidazol-2-yl-κN 3)butane] 1,4-bis­(1H-benzimidazol-2-yl)butane solvate]
Source: Acta Crystallogr Sect E Struct Rep Online. 2009 Dec 12;66(Pt 1):m58. doi: 10.1107/S1600536809052635 (PMC2980004; doi:10.1107/S1600536809052635)
Supplement: Supplementary file 2 [file e-66-00m58-Isup2.hkl]

# 
# h,k,l, Fc-squared, Fo-squared, sigma(Fo-squared) and status flag 
# 
data_I
_shelx_title '  P21/c' 
_shelx_refln_list_code          4 
_shelx_F_calc_maximum      356.68 
_exptl_crystal_F_000      1488.00 
_reflns_d_resolution_high  0.7817 
 
loop_ 
 _symmetry_equiv_pos_as_xyz 
 'x, y, z' 
 '-x, y+1/2, -z+1/2' 
 '-x, -y, -z' 
 'x, -y-1/2, z-1/2' 
 
_cell_length_a     8.5321 
_cell_length_b    24.1194 
_cell_length_c    16.8795 
_cell_angle_alpha  90.000 
_cell_angle_beta   92.999 
_cell_angle_gamma  90.000 
 
_shelx_F_squared_multiplier     1.000 
 
loop_ 
 _refln_index_h 
 _refln_index_k 
 _refln_index_l 
 _refln_F_squared_calc 
 _refln_F_squared_meas 
 _refln_F_squared_sigma 
 _refln_observed_status 
   1   0   0      403.43      357.94     23.49 o 
   2   0   0     1584.03     1307.70     60.09 o 
   3   0   0      330.62      329.99     49.28 o 
   4   0   0     5917.64     4282.64    152.60 o 
   5   0   0     3933.18     3984.35    163.12 o 
   6   0   0     2197.35     1659.88    120.61 o 
   7   0   0      575.74      539.65    109.52 o 
   8   0   0        5.43      -46.69     90.93 o 
   9   0   0      523.36      272.92    130.70 o 
  10   0   0       55.68      207.50    151.59 o 
   1   1   0    33192.27    39320.72    814.02 o 
   2   1   0       28.52       12.37     16.78 o 
   3   1   0       68.31        5.46     22.14 o 
   4   1   0        5.21        5.57     28.56 o 
   5   1   0       44.77       25.48     39.89 o 
   6   1   0      804.82      765.58     43.11 o 
   7   1   0      587.98      558.29     75.60 o 
   8   1   0       46.57       27.76     72.73 o 
   9   1   0      107.76       49.39    168.52 o 
  10   1   0      221.53       88.19    145.40 o 
   0   2   0    12036.31    12356.39    269.03 o 
   1   2   0      193.16      225.97     15.13 o 
   2   2   0    18459.71    20802.18   1121.24 o 
   3   2   0       54.49       39.40     12.57 o 
   4   2   0     8392.40     9852.75    141.35 o 
   5   2   0      839.97      837.99     65.88 o 
   6   2   0      112.40      103.54     51.25 o 
   7   2   0      550.18      445.94    148.28 o 
   8   2   0      350.06      297.60     80.73 o 
   9   2   0      671.85      516.09     97.96 o 
  10   2   0       40.42       13.35     78.13 o 
   1   3   0       40.59       24.19      7.85 o 
   2   3   0       98.33       44.66     25.95 o 
   3   3   0     1833.65     1370.81     31.70 o 
   4   3   0      241.32      260.24     52.17 o 
   5   3   0     7292.75     6374.30    105.67 o 
   6   3   0     4065.06     3854.92    123.66 o 
   7   3   0       14.15        5.41     58.38 o 
   8   3   0      128.59       59.25     71.12 o 
   9   3   0      630.67      547.00    137.33 o 
  10   3   0     1050.41     1079.27    115.19 o 
   0   4   0   116802.40   123436.38   1788.75 o 
   1   4   0       34.24       43.89      8.10 o 
   2   4   0    26762.50    29535.15    448.78 o 
   4   4   0     2205.34     1991.05     48.20 o 
   5   4   0     1139.29     1001.24     35.53 o 
   6   4   0      680.42      856.14    140.42 o 
   7   4   0      258.58      281.58     68.24 o 
   8   4   0      300.34      259.59     96.98 o 
   9   4   0       76.70       86.83     69.72 o 
  10   4   0       69.63       77.63     82.36 o 
   1   5   0     1761.70     1594.17     28.37 o 
   2   5   0     2630.13     3018.88     55.81 o 
   3   5   0    28483.77    33535.14    519.38 o 
   4   5   0       69.17       16.54     29.18 o 
   5   5   0      713.32      902.77     57.92 o 
   6   5   0     1356.67     1431.55     79.69 o 
   7   5   0      359.20      363.52     74.04 o 
   8   5   0     1804.10     1568.92     92.50 o 
   9   5   0        2.53       -4.53    101.88 o 
  10   5   0      524.11      655.22    102.14 o 
   0   6   0    21841.41    23143.01    348.26 o 
   1   6   0       43.33       70.79     11.50 o 
   2   6   0     8232.12     9130.83    181.35 o 
   3   6   0      220.99      177.54     23.34 o 
   4   6   0     5235.84     4670.75    111.42 o 
   5   6   0      920.96     1089.97    113.55 o 
   6   6   0     1398.42     1201.21    109.08 o 
   7   6   0      302.96      286.51     58.91 o 
   8   6   0        9.43      -14.79     59.02 o 
   9   6   0      132.10       45.59     72.95 o 
  10   6   0        0.44       75.73     86.43 o 
   1   7   0     1856.44     1914.97     34.81 o 
   2   7   0     2225.98     2268.70     42.20 o 
   3   7   0     9362.82     9551.58    143.77 o 
   4   7   0      969.91      967.24     67.29 o 
   5   7   0       62.80       91.66     42.08 o 
   6   7   0      255.46      264.97     49.48 o 
   7   7   0     2356.28     2045.16    114.85 o 
   8   7   0     2147.49     1905.26     98.09 o 
   9   7   0      668.36      505.75    110.45 o 
  10   7   0       29.02        7.77     85.09 o 
   0   8   0     4152.59     4358.49    121.84 o 
   1   8   0      555.65      502.34     20.10 o 
   2   8   0      661.35      470.04     22.20 o 
   3   8   0      637.52      714.38     29.09 o 
   4   8   0     4058.52     4152.91     86.74 o 
   5   8   0     1029.69     1043.97     60.47 o 
   6   8   0     1932.64     2061.87     84.64 o 
   7   8   0     1101.82     1157.27     89.48 o 
   8   8   0     3176.15     2794.87    122.48 o 
   9   8   0      534.39      642.77     90.59 o 
  10   8   0        4.35      -72.40     79.69 o 
   1   9   0      212.98      348.91     27.93 o 
   2   9   0      513.36      576.45     23.65 o 
   3   9   0       88.34       20.68     18.41 o 
   4   9   0        5.13        6.72     24.48 o 
   5   9   0      208.76      166.42     56.85 o 
   6   9   0       64.61       63.01     46.14 o 
   7   9   0       24.15       53.52     50.59 o 
   8   9   0      576.03      507.53    155.77 o 
   9   9   0        0.03       24.74     83.15 o 
  10   9   0       40.96     -103.18    132.00 o 
   0  10   0       43.33       93.36     21.08 o 
   1  10   0        3.45        0.88     13.24 o 
   2  10   0     8334.98     7618.12    102.76 o 
   3  10   0      785.26      714.37     30.49 o 
   4  10   0     4134.94     4081.85     76.05 o 
   5  10   0       40.41       43.37     32.08 o 
   6  10   0      205.18      193.58     48.54 o 
   7  10   0     2571.69     2199.71     97.22 o 
   8  10   0      534.90      657.82     86.69 o 
   9  10   0      345.23      317.02    144.68 o 
  10  10   0       13.19        9.37    155.92 o 
   1  11   0      449.06      635.15     24.75 o 
   2  11   0      365.91      410.74     33.59 o 
   3  11   0     9939.59     9872.84    133.20 o 
   4  11   0        2.52       -2.60     23.17 o 
   5  11   0     1169.28     1069.06     43.99 o 
   6  11   0       16.70       37.09     46.27 o 
   7  11   0       20.06       64.79     54.69 o 
   8  11   0      918.66     1216.06    171.05 o 
   9  11   0       38.09      -13.40    133.00 o 
  10  11   0       66.16       76.66    142.80 o 
   0  12   0      618.26      543.47     34.46 o 
   1  12   0      344.15      438.51     24.43 o 
   2  12   0     1369.21     1507.41     39.73 o 
   3  12   0      219.79      222.65     33.24 o 
   4  12   0     2252.08     2213.86     55.79 o 
   5  12   0      374.88      455.19     52.53 o 
   6  12   0     3924.97     3838.43     97.94 o 
   7  12   0      177.95      169.75     61.82 o 
   8  12   0       21.77       32.49     93.23 o 
   9  12   0      122.11       68.65     76.71 o 
  10  12   0       66.05      -27.12     97.41 o 
   1  13   0      674.09      503.30     34.02 o 
   2  13   0      807.95      712.29     32.57 o 
   3  13   0     5628.21     5586.27    104.24 o 
   4  13   0      243.49      271.10     52.03 o 
   5  13   0      338.35      379.76     62.04 o 
   6  13   0       32.02       20.02     63.61 o 
   7  13   0      324.69      363.29     74.67 o 
   8  13   0      388.53      468.78     84.49 o 
   9  13   0       14.97      -14.65     85.74 o 
   0  14   0      340.74      247.76     48.06 o 
   1  14   0       88.37      114.08     19.81 o 
   2  14   0     3276.60     3149.39     60.90 o 
   3  14   0      642.41      630.17     39.10 o 
   4  14   0       89.75       92.67     35.66 o 
   5  14   0     1054.31      961.14     85.72 o 
   6  14   0        0.14      -37.92     42.04 o 
   7  14   0      156.34      241.48    121.76 o 
   8  14   0      160.90      183.71     75.36 o 
   9  14   0      290.54      268.51     88.72 o 
   1  15   0     8440.76     8646.86    138.00 o 
   2  15   0       19.86       20.73     28.29 o 
   3  15   0      720.06      807.13     45.60 o 
   4  15   0      415.70      372.19     46.09 o 
   5  15   0      953.11     1059.25     62.31 o 
   6  15   0     1065.23     1188.19     80.76 o 
   7  15   0       20.03        6.62     62.58 o 
   8  15   0       48.31      -45.33     71.01 o 
   9  15   0       49.92      155.02     85.20 o 
   0  16   0     8671.91     9497.06    180.86 o 
   1  16   0       64.18       49.41     39.53 o 
   2  16   0    11414.48    11755.52    188.35 o 
   3  16   0       24.53       34.72     33.42 o 
   4  16   0     1225.58     1130.02     57.76 o 
   5  16   0      139.93      198.70     46.48 o 
   6  16   0        7.99       39.06     49.97 o 
   7  16   0      671.09      674.45     89.56 o 
   8  16   0      591.28      558.99     95.74 o 
   9  16   0      280.45      282.75     95.99 o 
   1  17   0      892.70     1049.43     49.11 o 
   2  17   0       23.85       34.04     33.03 o 
   3  17   0     3238.37     3717.15     96.11 o 
   4  17   0       14.25       -7.32     39.60 o 
   5  17   0      589.02      438.17     58.00 o 
   6  17   0      180.18      153.38     55.31 o 
   7  17   0      201.54      166.81     70.31 o 
   8  17   0       86.41      205.73     95.68 o 
   9  17   0        2.64      -50.68     90.59 o 
   0  18   0    16289.21    14140.05    390.08 o 
   1  18   0        0.48      -31.76     37.42 o 
   2  18   0      801.84      757.35     66.68 o 
   3  18   0        2.22      -10.89     36.17 o 
   4  18   0       60.17       14.50     41.05 o 
   5  18   0      417.16      497.73     62.67 o 
   6  18   0     1998.62     1843.38     85.10 o 
   7  18   0      497.24      596.79     81.24 o 
   8  18   0        3.13      -34.59     79.68 o 
   1  19   0      969.62     1227.40    100.87 o 
   2  19   0       10.31       14.92     45.65 o 
   3  19   0      460.84      568.66    161.04 o 
   4  19   0       66.93        1.43     50.71 o 
   5  19   0      185.02       89.89     48.60 o 
   6  19   0      457.20      342.75     93.49 o 
   7  19   0      173.75       68.90     64.38 o 
   8  19   0        7.07       -9.86     86.61 o 
   0  20   0     3497.02     3914.03    180.12 o 
   1  20   0        3.98       26.18     46.33 o 
   2  20   0     1293.54     1169.44     76.08 o 
   3  20   0        8.90        5.60     52.52 o 
   4  20   0     1962.68     1819.32     95.64 o 
   5  20   0       20.87       33.93     53.79 o 
   6  20   0      157.76      266.52     67.14 o 
   7  20   0        6.20      -59.97     65.11 o 
   8  20   0       33.85       68.09     92.01 o 
   1  21   0     3274.70     2683.10    106.58 o 
   2  21   0       72.89       15.66     50.58 o 
   3  21   0      486.85      467.22     67.71 o 
   4  21   0      194.42      143.01     80.91 o 
   5  21   0     3010.25     2881.45    126.34 o 
   6  21   0      667.26      805.15    191.36 o 
   7  21   0      101.90       89.28     73.45 o 
   0  22   0      119.00      240.79     87.76 o 
   1  22   0      191.45      214.31     56.44 o 
   2  22   0       34.60       20.30     55.28 o 
   3  22   0       43.98       56.49     54.94 o 
   4  22   0      130.87       54.33     63.57 o 
   5  22   0      134.91      117.61     70.30 o 
   6  22   0      192.69      128.47     76.66 o 
   7  22   0        4.67      -83.27     83.27 o 
   1  23   0     1349.70     1665.35     92.28 o 
   2  23   0      260.25      203.99     60.91 o 
   3  23   0      546.10      483.94     78.90 o 
   4  23   0      468.25      462.62     82.53 o 
   5  23   0     1506.66     1570.00    112.88 o 
   6  23   0      250.25      324.92    165.86 o 
   7  23   0        5.18       45.61     92.28 o 
   0  24   0     1212.87     1391.14    152.89 o 
   1  24   0      189.62      129.28     64.69 o 
   2  24   0      419.57      485.47    117.22 o 
   3  24   0      148.60       73.43     79.47 o 
   4  24   0      479.30      405.13     85.00 o 
   5  24   0      332.78      255.10     81.70 o 
   6  24   0      510.31      281.16    102.09 o 
   1  25   0       55.46      141.55     66.15 o 
   2  25   0       22.07        0.62     62.96 o 
   3  25   0      955.26     1117.91    108.15 o 
   4  25   0      142.31        0.28     67.57 o 
   5  25   0       12.27      -34.58     82.82 o 
   6  25   0       21.19       16.92     92.81 o 
   0  26   0      327.91      446.71    116.86 o 
   1  26   0       16.09       -4.56     60.01 o 
   2  26   0     2770.87     2534.36    119.76 o 
   3  26   0      192.90      122.09     66.41 o 
   4  26   0      528.78      436.55     90.05 o 
   5  26   0      346.22      299.28     88.93 o 
   1  27   0      162.76      160.23     75.35 o 
   2  27   0      135.82       81.20     78.44 o 
   3  27   0       52.16       15.06     77.32 o 
   4  27   0       64.41       19.28     79.02 o 
   5  27   0       62.33      -92.03     92.03 o 
   0  28   0       47.08      -23.78     98.85 o 
   1  28   0       62.53      -35.25     74.74 o 
   2  28   0     3369.37     3328.79    147.33 o 
   3  28   0      247.14      245.89     91.32 o 
   4  28   0      413.32      493.27     99.44 o 
   1  29   0      343.08      315.14     90.41 o 
   2  29   0       28.95      -12.23     82.59 o 
   3  29   0     1292.66     1228.63    124.60 o 
   0  30   0       25.55      -71.47    119.17 o 
   1  30   0        5.52      -40.01    142.95 o 
   2  30   0      312.34      190.88     97.86 o 
 -10   1   1      782.89      672.37    134.59 o 
  -9   1   1      224.18      123.21    125.51 o 
  -8   1   1        8.68      -47.32     65.80 o 
  -7   1   1       71.03        0.16     59.84 o 
  -6   1   1      523.08      484.22     63.97 o 
  -5   1   1     3063.84     2864.16     96.85 o 
  -4   1   1     2480.71     2365.26     77.92 o 
  -3   1   1      285.27      283.84     31.57 o 
  -2   1   1        1.18       -0.81     15.45 o 
  -1   1   1    42843.97    47710.57    692.87 o 
   0   1   1      155.93       24.58      6.27 o 
   1   1   1     6829.23     7626.01    117.13 o 
   2   1   1        1.84       -9.90      9.90 o 
   3   1   1     2089.22     2618.74     51.34 o 
   4   1   1     1948.32     1774.08     46.78 o 
   5   1   1    10386.75    10441.22    157.71 o 
   6   1   1     1618.55     1368.39     66.81 o 
   7   1   1      779.56      621.56     83.85 o 
   8   1   1      324.84      250.48     79.96 o 
   9   1   1      313.47      237.22     92.05 o 
  10   1   1      913.03      813.70    173.78 o 
 -10   2   1        0.65      -50.42     80.70 o 
  -9   2   1      113.87      143.06     72.88 o 
  -8   2   1      197.00      152.37     73.97 o 
  -7   2   1       37.54      -24.43     57.42 o 
  -6   2   1     2183.81     2134.87    114.70 o 
  -5   2   1     2814.05     2645.88    146.19 o 
  -4   2   1     3011.58     2866.48     90.78 o 
  -3   2   1      178.41      104.88     27.15 o 
  -2   2   1     2307.18     2646.53     61.74 o 
  -1   2   1      577.48      503.52     16.32 o 
   0   2   1       87.04       44.82      7.20 o 
   1   2   1      449.95      363.75     13.49 o 
   2   2   1    25444.28    29668.03    423.09 o 
   3   2   1        5.50       11.08     13.04 o 
   4   2   1      944.12     1159.93     45.12 o 
   5   2   1     2529.15     2311.57     57.53 o 
   6   2   1     3501.82     3620.81    119.73 o 
   7   2   1      293.66      170.23     63.36 o 
   8   2   1      162.11      154.48     72.59 o 
   9   2   1       27.42       13.88     85.30 o 
  10   2   1      288.64      149.75    118.45 o 
 -10   3   1       23.13      -50.80     93.45 o 
  -9   3   1      261.48      327.23     79.18 o 
  -8   3   1      136.76       78.94     80.62 o 
  -7   3   1       28.98        4.28     57.82 o 
  -6   3   1       27.83       41.29     48.78 o 
  -5   3   1      195.04      235.94     48.48 o 
  -4   3   1      103.56       94.07     20.66 o 
  -3   3   1     1127.42     1020.37     64.56 o 
  -2   3   1      513.79      499.53     22.78 o 
  -1   3   1    22840.20    26787.96    324.70 o 
   0   3   1      107.87      110.85     14.77 o 
   1   3   1      757.07      936.99     18.71 o 
   2   3   1       16.27        0.30     12.39 o 
   3   3   1     2465.81     2888.94     61.83 o 
   4   3   1     1046.00      979.44     47.75 o 
   5   3   1      160.28      130.80     25.70 o 
   6   3   1       62.50       59.47     51.23 o 
   7   3   1     1148.94     1192.53    101.02 o 
   8   3   1      941.41      818.94     98.35 o 
   9   3   1      169.06       89.48     86.26 o 
  10   3   1      297.36      232.00    155.34 o 
 -10   4   1       84.24      118.59     84.13 o 
  -9   4   1      541.48      614.73     91.07 o 
  -8   4   1      331.46      408.33     73.41 o 
  -7   4   1      332.63      388.78     60.18 o 
  -6   4   1     5247.63     5190.61    207.65 o 
  -5   4   1     2693.78     2293.02     55.82 o 
  -4   4   1     6768.33     6860.56    194.10 o 
  -3   4   1     1032.02      880.33     76.37 o 
  -2   4   1     1015.83      979.28     30.19 o 
  -1   4   1      343.26      331.04     16.12 o 
   0   4   1    14380.14    17459.00    289.37 o 
   1   4   1     1390.31     1203.41     34.87 o 
   2   4   1    68477.29    75471.51    893.40 o 
   3   4   1      969.72      818.23     64.48 o 
   4   4   1       52.06       33.18     22.47 o 
   5   4   1     2686.64     2356.64     56.98 o 
   6   4   1     6196.01     5935.11    158.71 o 
   7   4   1      932.26     1063.49     94.08 o 
   8   4   1      255.57      142.32     75.09 o 
   9   4   1      407.48      330.77     97.70 o 
  10   4   1      173.06      129.23    170.97 o 
 -10   5   1      247.06      305.06     98.20 o 
  -9   5   1     1239.42     1250.79    111.01 o 
  -8   5   1       33.04        9.56     58.35 o 
  -7   5   1      225.45      175.98     58.57 o 
  -6   5   1      959.46      989.73     65.43 o 
  -5   5   1    15184.78    15155.17    277.64 o 
  -4   5   1      675.72      533.76     43.72 o 
  -3   5   1      546.55      659.01     31.69 o 
  -2   5   1      127.20      141.47     26.04 o 
  -1   5   1     1607.70     1443.06     28.22 o 
   0   5   1      921.87      809.92     22.34 o 
   1   5   1       21.32       41.27     12.34 o 
   2   5   1       27.41      -12.24     14.21 o 
   3   5   1      364.77      333.29     35.78 o 
   4   5   1      845.97      651.19     66.14 o 
   5   5   1      514.44      572.93     61.40 o 
   6   5   1     1644.98     1685.58     84.83 o 
   7   5   1      142.29      134.47    106.35 o 
   8   5   1      407.58      196.96     80.02 o 
   9   5   1      631.10      665.45    155.77 o 
  10   5   1        9.73      -66.47    104.33 o 
 -10   6   1       14.86       99.32     86.18 o 
  -9   6   1      433.29      399.85     82.29 o 
  -8   6   1      875.98      995.45    163.12 o 
  -7   6   1      911.23      860.15     81.63 o 
  -6   6   1       15.13       -4.58     41.40 o 
  -5   6   1        7.88        0.47     33.32 o 
  -4   6   1      446.55      679.04     80.55 o 
  -3   6   1     2485.92     2429.57     56.46 o 
  -2   6   1    38918.11    42750.79    519.56 o 
  -1   6   1       49.64       37.60     11.84 o 
   0   6   1    22084.48    27152.59    288.12 o 
   1   6   1      300.31      280.83     17.54 o 
   2   6   1    40939.06    43296.93    523.67 o 
   3   6   1     2112.87     2127.21     65.55 o 
   4   6   1     7331.58     7431.51    157.84 o 
   5   6   1       51.58      -12.86     39.68 o 
   6   6   1      260.09      210.59     71.19 o 
   7   6   1      751.16      830.73     88.37 o 
   8   6   1     1410.66     1613.91    173.64 o 
   9   6   1     1192.83     1099.93    108.59 o 
  10   6   1      110.86       56.43    232.50 o 
 -10   7   1      188.47      113.70     86.40 o 
  -9   7   1     1451.32     1553.53    218.53 o 
  -8   7   1      749.92      855.06     87.96 o 
  -7   7   1     2792.12     2786.86    108.67 o 
  -6   7   1     1174.26     1131.82     68.94 o 
  -5   7   1     1340.03     1186.07     63.84 o 
  -4   7   1     1636.44     1458.11     62.44 o 
  -3   7   1     1511.14     1380.55     43.21 o 
  -2   7   1      210.68      164.46     17.82 o 
  -1   7   1    18592.00    21175.90    231.91 o 
   0   7   1      236.70      216.27     24.96 o 
   1   7   1      888.01      848.75     21.18 o 
   2   7   1     1723.90     1464.28     38.27 o 
   3   7   1      796.79      846.59     44.84 o 
   4   7   1     3596.99     3562.42    121.04 o 
   5   7   1     7230.03     7403.81    174.14 o 
   6   7   1      842.31      521.06    328.33 o 
   7   7   1       37.11       18.16     91.21 o 
   8   7   1      272.93      345.06     67.82 o 
   9   7   1       95.79       46.76     71.08 o 
  10   7   1       13.15      -48.09     84.10 o 
 -10   8   1        1.34      -17.44     93.09 o 
  -9   8   1      195.22      222.91     78.27 o 
  -8   8   1        9.21      -37.00     59.55 o 
  -7   8   1      151.19      150.13     58.13 o 
  -6   8   1      315.34      448.23    143.02 o 
  -5   8   1      178.30      219.64     40.22 o 
  -4   8   1     1325.75     1650.51     52.93 o 
  -3   8   1       97.62       57.16     25.80 o 
  -2   8   1     3626.39     4377.93     75.00 o 
  -1   8   1       12.09       -7.98     12.76 o 
   0   8   1     9219.97     9265.22    110.45 o 
   1   8   1       45.04       36.65     11.04 o 
   2   8   1     3144.09     3775.64     58.94 o 
   3   8   1      623.66      588.16     26.63 o 
   4   8   1      240.53      226.64     49.82 o 
   5   8   1      157.01      149.69     39.23 o 
   6   8   1      860.84      806.16     68.67 o 
   7   8   1      279.85      259.36     58.01 o 
   8   8   1      534.10      398.14     77.40 o 
   9   8   1      255.11       76.48     74.64 o 
  10   8   1      122.72      117.94     86.58 o 
 -10   9   1       25.67      -50.80     83.31 o 
  -9   9   1      415.60      562.77     89.34 o 
  -8   9   1     2846.55     2689.74    115.95 o 
  -7   9   1     2772.55     2610.96    104.28 o 
  -6   9   1      937.13      923.85     63.95 o 
  -5   9   1     6902.32     6978.36    158.16 o 
  -4   9   1     1475.35     1413.04     50.09 o 
  -3   9   1    21031.62    21940.42    254.13 o 
  -2   9   1      607.33      574.92     25.30 o 
  -1   9   1       39.73       38.17     13.92 o 
   0   9   1      101.15       89.97     18.12 o 
   1   9   1      746.84     1153.75     34.47 o 
   2   9   1     1629.70     1509.95     34.56 o 
   3   9   1    15946.89    14801.14    179.50 o 
   4   9   1     6241.34     6028.41     95.90 o 
   5   9   1     1067.59      987.15     58.15 o 
   6   9   1       30.22      -31.28     63.40 o 
   7   9   1     1141.40     1249.17     88.19 o 
   8   9   1     1417.05     1353.27    103.25 o 
   9   9   1        2.52       33.32     88.48 o 
  10   9   1       27.53     -147.41    147.41 o 
 -10  10   1        0.43     -145.11    145.11 o 
  -9  10   1       43.32       20.09     77.92 o 
  -8  10   1      396.17      454.10    142.30 o 
  -7  10   1      607.36      837.32     81.45 o 
  -6  10   1     1253.93     1216.20     70.51 o 
  -5  10   1      286.12      222.00     38.76 o 
  -4  10   1     5951.24     6893.82    107.98 o 
  -3  10   1      907.93      854.59     32.63 o 
  -2  10   1      205.88      161.06     26.34 o 
  -1  10   1       41.89       33.40     18.04 o 
   0  10   1     1652.26     1959.88     37.69 o 
   1  10   1      834.82      758.07     22.27 o 
   2  10   1     1463.95     1681.86     37.60 o 
   3  10   1     1394.01     1308.43     37.32 o 
   4  10   1      607.33      733.93     34.94 o 
   5  10   1        2.53      -13.15     25.82 o 
   6  10   1      891.83     1037.11     76.13 o 
   7  10   1       37.15       52.70     53.77 o 
   8  10   1      185.36      220.03     69.84 o 
   9  10   1      239.12      154.91    135.89 o 
  10  10   1       51.68      -74.64    154.04 o 
 -10  11   1       31.50      -80.12    150.15 o 
  -9  11   1      393.49      445.27    151.16 o 
  -8  11   1      585.92      745.70    211.03 o 
  -7  11   1     5665.78     4829.06    145.59 o 
  -6  11   1      790.51      863.92     75.04 o 
  -5  11   1      790.46      769.09     50.58 o 
  -4  11   1      611.36      636.07     50.86 o 
  -3  11   1      785.29      899.92     34.02 o 
  -2  11   1      204.05      216.56     34.07 o 
  -1  11   1     6680.77     7051.28     96.10 o 
   0  11   1      331.37      393.17     21.03 o 
   1  11   1     1972.60     1714.32     34.97 o 
   2  11   1      205.04      209.58     31.01 o 
   3  11   1     7320.29     8110.66    113.76 o 
   4  11   1     3029.74     2882.10     62.23 o 
   5  11   1      347.58      476.43     37.97 o 
   6  11   1      437.34      494.06     50.09 o 
   7  11   1        2.97      -11.54     44.69 o 
   8  11   1      143.62      239.96     71.63 o 
   9  11   1       35.01      -30.34     73.71 o 
  10  11   1       28.96     -110.24    157.36 o 
 -10  12   1        6.30      120.18    159.23 o 
  -9  12   1      122.37      -60.67    136.17 o 
  -8  12   1     1278.08     1663.34    187.33 o 
  -7  12   1     1186.02     1157.99     96.69 o 
  -6  12   1      773.27      747.80     58.15 o 
  -5  12   1       83.41       48.59     30.79 o 
  -4  12   1     1302.40     1049.00     51.48 o 
  -3  12   1     2440.07     2348.55     54.16 o 
  -2  12   1    20330.15    21064.49    244.64 o 
  -1  12   1       10.14       -4.06     16.24 o 
   0  12   1     1253.19     1700.16     37.24 o 
   1  12   1      477.66      417.72     35.50 o 
   2  12   1    24998.87    26085.50    292.28 o 
   3  12   1     3132.50     3061.27     60.19 o 
   4  12   1     3446.29     3158.14     66.55 o 
   5  12   1      319.45      274.43     41.18 o 
   6  12   1      180.89      130.69     73.56 o 
   7  12   1      256.58      234.29     65.32 o 
   8  12   1      234.69      204.45     71.88 o 
   9  12   1      666.66      824.30    108.43 o 
  -9  13   1      207.37      243.48    101.59 o 
  -8  13   1       66.98        0.24     68.85 o 
  -7  13   1        0.54      -20.55     57.58 o 
  -6  13   1     1238.62     1199.62     78.50 o 
  -5  13   1     1575.95     1491.55     52.40 o 
  -4  13   1      387.23      497.39     83.78 o 
  -3  13   1      121.35      229.89     43.75 o 
  -2  13   1      329.32      354.64     58.34 o 
  -1  13   1     3880.55     3970.90     66.46 o 
   0  13   1      207.07      206.65     33.22 o 
   1  13   1     2152.49     2516.87     47.26 o 
   2  13   1      283.22      283.45     27.36 o 
   3  13   1     2048.47     2364.32     53.34 o 
   4  13   1       70.59       34.91     25.28 o 
   5  13   1     1858.52     1463.89     75.30 o 
   6  13   1      354.97      319.09     52.88 o 
   7  13   1        0.75        1.96     56.96 o 
   8  13   1      179.26      270.49     77.51 o 
   9  13   1        0.65      -74.93     74.93 o 
  -9  14   1      349.12      373.15     96.20 o 
  -8  14   1        3.45      -59.61     70.03 o 
  -7  14   1      649.42      843.88    158.29 o 
  -6  14   1     1673.45     1839.80     77.78 o 
  -5  14   1     2439.74     2173.32     78.65 o 
  -4  14   1     1934.14     2173.31     58.34 o 
  -3  14   1      169.82      128.07     31.98 o 
  -2  14   1     4647.10     4536.67     77.94 o 
  -1  14   1      131.87      109.65     21.39 o 
   0  14   1     2801.88     1922.22     43.04 o 
   1  14   1     1947.04     2011.38     71.28 o 
   2  14   1     2374.05     2287.05     49.01 o 
   3  14   1     1281.74     1227.38     52.30 o 
   4  14   1     1458.41     1647.05     63.26 o 
   5  14   1      766.55      694.00     59.44 o 
   6  14   1     2516.09     2540.39     88.28 o 
   7  14   1      754.15      937.44     93.07 o 
   8  14   1      716.16      791.73     98.64 o 
   9  14   1      351.90      586.64     99.64 o 
  -9  15   1       88.59      165.01     88.38 o 
  -8  15   1      645.95      654.33     94.21 o 
  -7  15   1      368.44      446.45     81.30 o 
  -6  15   1       95.05       61.16     74.60 o 
  -5  15   1      387.65      435.28     55.50 o 
  -4  15   1       15.10       25.21     36.99 o 
  -3  15   1     3236.35     3042.21     66.80 o 
  -2  15   1      237.83      178.60     27.59 o 
  -1  15   1     3191.43     3434.27     63.31 o 
   0  15   1      128.36      139.22     22.48 o 
   1  15   1      105.32      189.24     40.48 o 
   2  15   1      421.82      400.59     57.91 o 
   3  15   1      936.20      849.00     52.43 o 
   4  15   1     1062.00     1030.18     55.56 o 
   5  15   1       53.53       58.99     44.16 o 
   6  15   1        5.36       -5.13     43.81 o 
   7  15   1      658.66      638.66     85.09 o 
   8  15   1     1547.38     1551.69    114.34 o 
   9  15   1       72.37       87.44    107.79 o 
  -9  16   1      219.61      355.12     99.27 o 
  -8  16   1        3.80       39.38     71.40 o 
  -7  16   1       43.84      -48.81     66.88 o 
  -6  16   1      653.87      473.77     61.79 o 
  -5  16   1      782.35      854.14     66.16 o 
  -4  16   1     4035.18     3646.39     98.10 o 
  -3  16   1      185.73      180.88     54.98 o 
  -2  16   1      316.74      413.61     42.00 o 
  -1  16   1        7.30       -4.37     21.89 o 
   0  16   1     9219.25    10744.36    168.99 o 
   1  16   1      614.35      599.61     43.59 o 
   2  16   1      894.36      862.46     46.81 o 
   3  16   1      221.24      216.95     46.41 o 
   4  16   1      261.24      199.60     44.69 o 
   5  16   1      642.44      675.61     62.47 o 
   6  16   1      396.33      318.99     78.07 o 
   7  16   1       10.92      115.17     66.93 o 
   8  16   1       42.98      -36.10     74.42 o 
   9  16   1        8.74      -82.34     82.34 o 
  -9  17   1      139.81       57.77     92.24 o 
  -8  17   1      131.90      127.95    128.75 o 
  -7  17   1      572.76      835.92     98.21 o 
  -6  17   1       27.16       -2.86     60.02 o 
  -5  17   1     1605.15     1831.32     88.54 o 
  -4  17   1     1040.19      947.06     59.36 o 
  -3  17   1     1261.95     1298.44     58.71 o 
  -2  17   1      177.25      219.94     38.19 o 
  -1  17   1     7231.53     7012.77    167.81 o 
   0  17   1       70.34      240.27     33.20 o 
   1  17   1     6410.31     5635.02    126.32 o 
   2  17   1      212.13      123.52     35.96 o 
   3  17   1      985.76     1038.42     54.70 o 
   4  17   1      137.55      101.61     40.36 o 
   5  17   1      462.18      657.59     64.09 o 
   6  17   1     1659.01     1640.22     80.11 o 
   7  17   1      749.84     1326.72    111.18 o 
   8  17   1      185.62      204.28    142.95 o 
   9  17   1        1.55      -89.64     89.64 o 
  -8  18   1       26.93       52.03     84.02 o 
  -7  18   1      119.66       59.96     62.05 o 
  -6  18   1        1.71       38.07     55.89 o 
  -5  18   1      133.72       99.13     49.20 o 
  -4  18   1       15.06       35.54     42.50 o 
  -3  18   1      547.86      601.93    129.58 o 
  -2  18   1        5.67       -1.99     41.60 o 
  -1  18   1        2.70        8.25     41.71 o 
   0  18   1        0.17       -4.00     39.56 o 
   1  18   1       48.57      149.69     56.71 o 
   2  18   1      480.98      449.32     58.56 o 
   3  18   1      459.24      500.45     67.52 o 
   4  18   1      128.05      159.58     48.03 o 
   5  18   1       82.89       95.25     49.22 o 
   6  18   1       44.61       75.61     53.66 o 
   7  18   1       18.80      -29.52     60.49 o 
   8  18   1        1.69      -78.26     78.26 o 
  -8  19   1        9.65      -48.60     84.94 o 
  -7  19   1      526.76      362.81     74.98 o 
  -6  19   1      813.94      939.59     86.66 o 
  -5  19   1     2304.50     2349.78     89.65 o 
  -4  19   1      174.81      172.12     50.49 o 
  -3  19   1     1304.65     1240.64     75.47 o 
  -2  19   1      122.13       25.02     63.98 o 
  -1  19   1     3418.46     3638.57    120.04 o 
   0  19   1        1.30        9.79     41.97 o 
   1  19   1     8027.73     8229.69    300.81 o 
   2  19   1      173.37      114.95     37.27 o 
   3  19   1       76.67       51.94     39.63 o 
   4  19   1     1416.72     1337.84     67.74 o 
   5  19   1     1955.23     1908.47    107.19 o 
   6  19   1     1574.77     1630.11     82.74 o 
   7  19   1      166.48       73.57     60.41 o 
   8  19   1      172.01      140.88     91.29 o 
  -8  20   1        2.41       45.16     90.54 o 
  -7  20   1       11.42       27.21     68.10 o 
  -6  20   1     1229.36     1312.24     84.92 o 
  -5  20   1     1295.11     1190.93     86.49 o 
  -4  20   1     1310.14     1423.27     87.81 o 
  -3  20   1       55.48      -26.15     46.95 o 
  -2  20   1      127.77       72.24     50.07 o 
  -1  20   1       46.29       74.66     45.06 o 
   0  20   1     4160.43     3444.70    116.56 o 
   1  20   1      212.33      254.77     68.45 o 
   2  20   1       41.83       46.74     48.82 o 
   3  20   1      345.89      324.01    141.00 o 
   4  20   1     1404.11     1303.65     72.88 o 
   5  20   1     1546.47     1452.27     75.47 o 
   6  20   1     1283.73     1463.36     84.37 o 
   7  20   1      268.19      303.56     77.02 o 
   8  20   1      210.06      381.43     96.61 o 
  -7  21   1        1.36       82.56     86.00 o 
  -6  21   1        2.47      -51.77     73.63 o 
  -5  21   1      168.69      173.74     66.43 o 
  -4  21   1       95.09       24.31     58.74 o 
  -3  21   1      588.27      570.65     86.32 o 
  -2  21   1       39.80       58.60     72.84 o 
  -1  21   1      576.59      646.59     70.77 o 
   0  21   1       90.93      109.60     48.37 o 
   1  21   1     1517.47     1470.35     83.30 o 
   2  21   1       39.38       25.62     73.20 o 
   3  21   1      149.16      144.76     57.81 o 
   4  21   1      190.49      133.08     62.86 o 
   5  21   1       10.97      -30.66     57.37 o 
   6  21   1       80.78      109.19     59.76 o 
   7  21   1        4.47      -68.45     68.45 o 
  -7  22   1      117.43       17.80     89.79 o 
  -6  22   1      211.22      253.30     84.95 o 
  -5  22   1      531.18      472.18     81.78 o 
  -4  22   1     1292.67     1292.66     96.40 o 
  -3  22   1        6.20       25.32     57.19 o 
  -2  22   1       73.32       39.23     57.07 o 
  -1  22   1       43.49        8.75     54.29 o 
   0  22   1     9339.42     9135.96    252.61 o 
   1  22   1      125.03       92.32     53.53 o 
   2  22   1      769.54      834.02     86.49 o 
   3  22   1        1.87      -21.58     56.17 o 
   4  22   1     2088.23     2033.06    105.41 o 
   5  22   1     1288.41     1220.00    109.57 o 
   6  22   1      677.48      769.26    100.40 o 
   7  22   1       79.82      -87.18     90.23 o 
  -7  23   1        0.14       76.82     96.58 o 
  -6  23   1       76.04       94.21     99.86 o 
  -5  23   1      556.52      470.87     86.68 o 
  -4  23   1      122.84      102.45     72.04 o 
  -3  23   1      986.61      883.13     91.86 o 
  -2  23   1      155.18       74.61     61.53 o 
  -1  23   1       27.66       63.52     54.81 o 
   0  23   1       22.25      214.59     61.27 o 
   1  23   1     1072.40     1300.40    102.56 o 
   2  23   1       20.10      -10.03     53.34 o 
   3  23   1       92.05       54.90     63.38 o 
   4  23   1       11.20      -33.19     62.50 o 
   5  23   1      327.71      241.76     81.47 o 
   6  23   1      388.31      265.39     89.23 o 
   7  23   1       24.34      211.39    100.26 o 
  -6  24   1       78.63       11.18     86.02 o 
  -5  24   1       64.87       -8.31     72.14 o 
  -4  24   1     1060.88     1037.38    140.14 o 
  -3  24   1       68.00       79.14     65.65 o 
  -2  24   1     1566.06     1487.00    215.07 o 
  -1  24   1        1.87       23.61     59.77 o 
   0  24   1      190.67      235.67     61.01 o 
   1  24   1      221.15      196.40     58.86 o 
   2  24   1      370.84      220.43     65.67 o 
   3  24   1      627.58      484.48     77.46 o 
   4  24   1     2655.95     2321.62    120.95 o 
   5  24   1      103.50       46.74     75.68 o 
   6  24   1       99.62       70.66     84.90 o 
  -6  25   1      143.50       49.47     92.13 o 
  -5  25   1      579.00      605.67    103.42 o 
  -4  25   1      485.42      418.35     86.27 o 
  -3  25   1     1363.18     1394.02    116.81 o 
  -2  25   1       99.95       88.22     68.26 o 
  -1  25   1      338.37      242.88     69.75 o 
   0  25   1       84.37      144.87     66.94 o 
   1  25   1      462.65      209.61     71.18 o 
   2  25   1      425.31      316.32     77.02 o 
   3  25   1      375.76      309.23    106.56 o 
   4  25   1       51.47       27.80     75.13 o 
   5  25   1     1413.05     1687.81    134.77 o 
   6  25   1      504.48      799.03    151.74 o 
  -5  26   1      158.62       57.77     86.28 o 
  -4  26   1      102.88       78.31     79.53 o 
  -3  26   1        0.20       69.17     80.62 o 
  -2  26   1      455.01      438.76     82.47 o 
  -1  26   1       44.40       63.82     69.39 o 
   0  26   1       18.88       81.98     69.85 o 
   1  26   1        7.05        8.24     60.78 o 
   2  26   1      943.17      964.20    105.53 o 
   3  26   1      363.08      320.51     82.85 o 
   4  26   1       41.94       31.27     83.58 o 
   5  26   1        6.86       24.59     89.80 o 
  -5  27   1       35.40      -87.62     87.62 o 
  -4  27   1       71.98       73.91     85.76 o 
  -3  27   1     2343.78     2257.03    143.23 o 
  -2  27   1       80.70      122.34     76.57 o 
  -1  27   1      177.19      214.23     79.10 o 
   0  27   1        4.34       -9.98     68.25 o 
   1  27   1      409.04      316.46     82.31 o 
   2  27   1      337.95      182.99     80.50 o 
   3  27   1     1912.58     1788.86    113.23 o 
   4  27   1      232.55      254.76     92.86 o 
   5  27   1      176.62      446.50    106.56 o 
  -4  28   1      948.15     1062.97    333.09 o 
  -3  28   1        4.67      107.60     85.00 o 
  -2  28   1       22.58      -79.63     79.63 o 
  -1  28   1      150.94      116.36     82.62 o 
   0  28   1      363.79      168.47     85.16 o 
   1  28   1       13.88       28.00     75.80 o 
   2  28   1        8.91       62.81     80.23 o 
   3  28   1       32.48       12.35     84.28 o 
   4  28   1      373.48      325.16     91.35 o 
  -3  29   1      679.56      670.54    160.09 o 
  -2  29   1       76.30       14.15     80.46 o 
  -1  29   1      161.75       72.05     79.28 o 
   0  29   1        0.34       78.34     81.56 o 
   1  29   1       67.13      106.56     82.68 o 
   2  29   1       22.91       50.60     83.99 o 
   3  29   1      901.92     1200.79    126.79 o 
  -2  30   1      597.29      510.36    156.35 o 
  -1  30   1       85.84       69.70     85.00 o 
   0  30   1      162.81      104.65    107.35 o 
   1  30   1        0.71       41.26     88.60 o 
   2  30   1      433.17      273.06     98.97 o 
 -10   0   2     2230.07     1716.95    150.87 o 
  -9   0   2     1141.08     1251.65    143.81 o 
  -7   0   2      121.37       16.86     86.75 o 
  -6   0   2     3281.29     3133.44    159.09 o 
  -5   0   2     2601.90     2617.28    128.97 o 
  -4   0   2     9998.97     9529.59    269.75 o 
  -3   0   2       13.84       -7.35     32.85 o 
  -2   0   2     2020.39     1985.69     73.35 o 
  -1   0   2        4.33      -12.39     12.39 o 
   0   0   2    26301.16    29550.31    416.80 o 
   1   0   2      286.26      297.85     16.78 o 
   2   0   2     2343.33     3617.90     71.59 o 
   3   0   2      441.34      353.61     53.68 o 
   4   0   2      331.18       71.50     48.99 o 
   5   0   2     3610.61     3443.73     88.82 o 
   6   0   2      474.19      333.10     42.31 o 
   7   0   2     3530.03     3289.94    179.12 o 
   8   0   2     1282.24     1251.36    157.50 o 
   9   0   2      727.39      522.65    147.27 o 
  10   0   2      853.92     1064.46    192.95 o 
 -10   1   2      180.91      144.93     78.51 o 
  -9   1   2     1818.57     1553.17    128.03 o 
  -8   1   2       16.62      -31.25     52.32 o 
  -7   1   2      197.06      100.29     87.04 o 
  -6   1   2       51.17       12.78     48.09 o 
  -5   1   2     3908.54     4320.99    120.79 o 
  -4   1   2      108.71       99.53     35.15 o 
  -3   1   2     1042.22      912.46     41.73 o 
  -2   1   2       11.37      -11.38     20.89 o 
  -1   1   2      414.19      517.44     22.62 o 
   0   1   2        3.74       -7.26      7.26 o 
   1   1   2    15426.69    17852.02    182.65 o 
   2   1   2      134.33      161.71     13.49 o 
   3   1   2       16.15       32.22     15.86 o 
   4   1   2       93.12       57.31     16.22 o 
   5   1   2       11.57       47.43     26.02 o 
   6   1   2     1559.18     1432.12     44.26 o 
   7   1   2     1011.93      947.35     89.68 o 
   8   1   2        1.45       33.25     93.74 o 
   9   1   2       19.34      -31.28     83.45 o 
  10   1   2      143.33      120.06    105.51 o 
 -10   2   2       82.65       46.94     77.48 o 
  -9   2   2      291.01      230.99     94.10 o 
  -8   2   2      190.24      139.06     62.32 o 
  -7   2   2      290.78      217.23     57.75 o 
  -6   2   2      265.67      166.72     78.82 o 
  -5   2   2      685.05      859.99    100.15 o 
  -4   2   2    10597.76    12318.09    225.91 o 
  -3   2   2      356.44      395.38     37.03 o 
  -2   2   2      101.42      150.23     21.15 o 
  -1   2   2        9.63       -5.92      5.92 o 
   0   2   2     6675.89     6856.50     77.02 o 
   1   2   2        1.35       -5.74      5.74 o 
   2   2   2    33573.09    36824.76    522.52 o 
   3   2   2       14.16        5.68     14.85 o 
   4   2   2    10433.11    13214.84    183.46 o 
   5   2   2      972.21      940.58     42.60 o 
   6   2   2     1273.08     1508.10     45.34 o 
   7   2   2     2202.90     1917.97     69.28 o 
   8   2   2     6246.82     5984.78    185.01 o 
   9   2   2     1069.03     1001.77    117.30 o 
  10   2   2      639.72      272.86    167.01 o 
 -10   3   2      572.26      562.63    105.84 o 
  -9   3   2      403.87      339.89     85.16 o 
  -8   3   2      132.04       61.03     63.36 o 
  -7   3   2      417.17      410.75    104.69 o 
  -6   3   2      733.26      897.73     82.06 o 
  -5   3   2     3935.58     3530.98    111.24 o 
  -4   3   2      417.66      457.52     53.39 o 
  -3   3   2    11870.03    10982.83    195.64 o 
  -2   3   2      301.66      349.52     22.56 o 
  -1   3   2    11917.65    13395.89    166.18 o 
   0   3   2      257.39      291.33     20.22 o 
   1   3   2   127217.77   142487.81   1446.21 o 
   2   3   2     1145.68     1287.60     33.30 o 
   3   3   2     2899.51     4295.15     86.19 o 
   4   3   2      221.68      161.13     23.82 o 
   5   3   2     6235.87     5212.51     95.99 o 
   6   3   2     7173.06     6969.10    175.01 o 
   7   3   2     3296.63     2913.94     84.78 o 
   8   3   2      186.95      121.54    240.93 o 
   9   3   2      100.50       13.49    136.32 o 
  10   3   2      503.47      590.47    119.37 o 
 -10   4   2       38.59      -57.64    100.73 o 
  -9   4   2        9.47      -20.47    100.58 o 
  -8   4   2      640.87      899.05     89.05 o 
  -7   4   2      663.13      624.01     71.13 o 
  -6   4   2      528.91      366.90     56.50 o 
  -5   4   2      426.74      440.09     74.28 o 
  -4   4   2     1204.83     1313.31     83.36 o 
  -3   4   2      473.70      513.31     36.96 o 
  -2   4   2    14896.69    17013.46    222.15 o 
  -1   4   2      473.95      478.29     23.87 o 
   0   4   2       66.88       26.57      9.53 o 
   1   4   2       44.17       27.82      9.41 o 
   2   4   2     4236.77     5416.16    105.95 o 
   3   4   2     1130.46     1025.97     45.49 o 
   4   4   2     2242.22     3013.22     71.83 o 
   5   4   2       28.24        2.84     24.04 o 
   6   4   2      335.61      447.93     85.02 o 
   7   4   2       32.11      -58.07     58.07 o 
   8   4   2        0.37       41.93     71.83 o 
   9   4   2     1197.08     1163.37    123.84 o 
  10   4   2      108.29      140.69    167.80 o 
 -10   5   2      117.17       -1.01    106.06 o 
  -9   5   2      680.03      633.34     91.16 o 
  -8   5   2     1447.81     1321.33     93.64 o 
  -7   5   2     1598.06     1724.23     86.74 o 
  -6   5   2      425.86      469.84     63.26 o 
  -5   5   2     2262.70     2333.05     84.81 o 
  -4   5   2       77.56       88.71     35.45 o 
  -3   5   2     7821.91     8878.80    136.95 o 
  -2   5   2      132.95      103.93     16.09 o 
  -1   5   2    14762.38    15541.31    199.56 o 
   0   5   2      214.04      219.64     16.11 o 
   1   5   2    48165.32    53681.74    555.35 o 
   2   5   2      848.69      903.01     27.48 o 
   3   5   2     5182.27     5638.39    145.21 o 
   4   5   2      395.11      286.62     46.40 o 
   5   5   2      396.02      379.70    153.32 o 
   6   5   2     2185.79     2038.12    153.83 o 
   7   5   2      290.32      259.26     68.88 o 
   8   5   2      923.90      967.65    107.48 o 
   9   5   2      126.21       16.21     87.51 o 
  10   5   2      520.71      578.56    171.91 o 
 -10   6   2      140.31      109.78     83.61 o 
  -9   6   2      480.57      534.87     87.18 o 
  -8   6   2        5.49       98.18     61.11 o 
  -7   6   2       14.91       -8.03     50.28 o 
  -6   6   2      366.64      219.32     50.52 o 
  -5   6   2     1212.92     1114.43     61.12 o 
  -4   6   2     3367.19     2953.10     86.19 o 
  -3   6   2      129.50      103.72     21.66 o 
  -2   6   2        6.17        2.84     10.13 o 
  -1   6   2       65.78       44.10     11.60 o 
   0   6   2    15266.96    17018.08    200.63 o 
   1   6   2      150.00      215.51     30.62 o 
   2   6   2    10682.76    11604.91    137.25 o 
   3   6   2       63.26       17.82     16.71 o 
   4   6   2     2931.08     2723.23     84.39 o 
   5   6   2     1186.77     1074.94     65.95 o 
   6   6   2      489.37      314.94     59.51 o 
   7   6   2       48.78       13.30     61.00 o 
   8   6   2      630.91      619.68    113.33 o 
   9   6   2      113.89       72.69     92.08 o 
  10   6   2       94.84       12.02     81.04 o 
 -10   7   2       17.83      -77.33     77.33 o 
  -9   7   2       19.93       61.59     68.88 o 
  -8   7   2      822.16      976.95     93.13 o 
  -7   7   2     1198.59     1168.23     90.46 o 
  -6   7   2      110.31       84.19     95.75 o 
  -5   7   2      114.77      150.64     40.61 o 
  -4   7   2      387.67      407.31     56.06 o 
  -3   7   2     9903.52    10421.66    318.98 o 
  -2   7   2      660.53      634.06     28.49 o 
  -1   7   2     5602.90     5854.25    101.11 o 
   0   7   2      227.85      218.37     20.12 o 
   1   7   2        5.76        5.80     12.56 o 
   2   7   2      712.72      683.72     23.50 o 
   3   7   2    25766.90    26173.59    291.55 o 
   4   7   2     1373.22     1338.13    115.10 o 
   5   7   2       24.02      -34.50     40.77 o 
   6   7   2      121.46       45.02     71.98 o 
   7   7   2      449.57      210.21    166.43 o 
   8   7   2     1462.40     1452.70    103.96 o 
   9   7   2        7.39     -125.37    126.09 o 
  10   7   2       23.94        7.17     86.95 o 
 -10   8   2      162.46      205.76     91.52 o 
  -9   8   2      504.23      621.28     92.76 o 
  -8   8   2      182.09      209.41     67.63 o 
  -7   8   2     1618.46     1552.29     82.86 o 
  -6   8   2      829.56      889.39     68.03 o 
  -5   8   2       20.35      -18.54     34.83 o 
  -4   8   2      474.78      594.72     40.06 o 
  -3   8   2      266.24      322.62     30.65 o 
  -2   8   2     9687.31     9373.18    120.88 o 
  -1   8   2      622.60      692.86     24.06 o 
   0   8   2     1004.35     1077.27     25.28 o 
   1   8   2       43.97       19.56     14.79 o 
   2   8   2     8880.55     9717.82    140.69 o 
   3   8   2     6173.25     6792.73     97.09 o 
   4   8   2    23955.40    25714.04    296.43 o 
   5   8   2      787.04      869.49    122.92 o 
   6   8   2       22.39      -41.69     53.24 o 
   7   8   2      419.97      225.04    102.38 o 
   8   8   2       42.10      210.24    121.76 o 
   9   8   2      493.63      663.40    239.78 o 
  10   8   2       18.80       19.74    149.00 o 
 -10   9   2       13.68      -44.26     82.75 o 
  -9   9   2       47.86       64.22     74.35 o 
  -8   9   2        5.58      -56.99     64.91 o 
  -7   9   2      509.91      470.85     68.88 o 
  -6   9   2        0.35        0.99     43.81 o 
  -5   9   2       53.90        4.72     36.47 o 
  -4   9   2       10.48        3.37     28.58 o 
  -3   9   2      458.12      487.17     33.19 o 
  -2   9   2        1.03       -8.29     15.84 o 
  -1   9   2      250.41      282.89     20.75 o 
   0   9   2      493.95      462.45     19.38 o 
   1   9   2     2117.21     1927.43     53.82 o 
   2   9   2       41.87       32.55     16.33 o 
   3   9   2     4219.77     4229.00     86.69 o 
   4   9   2      189.93      180.83     30.86 o 
   5   9   2       10.59       48.74     39.50 o 
   6   9   2        7.90       89.05     82.57 o 
   7   9   2        3.81      -27.48     52.16 o 
   8   9   2        1.38       -9.35     62.94 o 
   9   9   2       81.04      -53.89    131.27 o 
  10   9   2      130.82       -1.01    151.16 o 
 -10  10   2       18.52     -140.06    140.06 o 
  -9  10   2      154.96      200.52     82.77 o 
  -8  10   2      989.63     1046.08    101.52 o 
  -7  10   2     2757.71     2668.24    107.85 o 
  -6  10   2      527.14      472.06     63.22 o 
  -5  10   2       93.46       83.20     34.53 o 
  -4  10   2      332.55      347.28     38.11 o 
  -3  10   2      568.83      616.17     49.94 o 
  -2  10   2    14080.90    15052.86    182.02 o 
  -1  10   2      631.61      626.99     24.84 o 
   0  10   2     3590.48     3185.05     52.54 o 
   1  10   2       64.01       67.17     19.16 o 
   2  10   2     9228.80     9388.72    119.21 o 
   3  10   2     4340.79     4200.25    129.58 o 
   4  10   2    16693.47    16526.00    234.98 o 
   5  10   2      428.16      521.45     73.84 o 
   6  10   2       15.23      -33.98     33.98 o 
   7  10   2      329.15      381.18     68.84 o 
   8  10   2       32.65       29.91     60.55 o 
   9  10   2      486.11      689.33    237.55 o 
  10  10   2       11.83      111.53    146.98 o 
 -10  11   2        1.80      -83.15    158.22 o 
  -9  11   2       33.55     -131.27    131.27 o 
  -8  11   2      813.99      749.21     89.49 o 
  -7  11   2     3502.20     3183.65    167.37 o 
  -6  11   2      537.32      558.51     67.53 o 
  -5  11   2      329.71      402.34     81.38 o 
  -4  11   2        2.92       -3.80     23.86 o 
  -3  11   2     8450.88     8483.33    121.84 o 
  -2  11   2        0.61        4.86     17.95 o 
  -1  11   2     5602.32     6056.81     86.66 o 
   0  11   2      472.56      551.70     26.26 o 
   1  11   2      769.50     1148.07     50.68 o 
   2  11   2       74.39       81.82     16.74 o 
   3  11   2     2954.69     2852.56     56.08 o 
   4  11   2      838.72      847.74     41.08 o 
   5  11   2       60.68       87.92     29.28 o 
   6  11   2        9.78       34.69     36.38 o 
   7  11   2       52.14       47.67     62.18 o 
   8  11   2     1167.42     1308.90    108.56 o 
   9  11   2      198.00      261.64     85.38 o 
  10  11   2      349.02      290.07    164.27 o 
 -10  12   2        0.25       50.58    167.88 o 
  -9  12   2        2.94       98.85    135.31 o 
  -8  12   2       49.55      -11.82    102.17 o 
  -7  12   2      573.12      619.37     80.73 o 
  -6  12   2      976.11     1068.14     71.61 o 
  -5  12   2      550.19      681.91     75.51 o 
  -4  12   2      365.57      450.40     47.53 o 
  -3  12   2       23.72       32.54     22.69 o 
  -2  12   2      580.01      869.92     34.53 o 
  -1  12   2      549.03      606.43     28.65 o 
   0  12   2    11390.65    13113.22    156.91 o 
   1  12   2      301.39      322.17     55.27 o 
   2  12   2      334.19      485.85     79.13 o 
   3  12   2      473.75      535.46     45.05 o 
   4  12   2     1486.18     1519.85     51.34 o 
   5  12   2     1214.55     1182.01     73.41 o 
   6  12   2     1340.28     1156.74    124.65 o 
   7  12   2       47.80       -0.54     55.35 o 
   8  12   2       15.52       79.60     66.24 o 
   9  12   2        1.54        3.59     76.47 o 
  -9  13   2       30.46       98.28    130.55 o 
  -8  13   2      622.36      618.62    142.95 o 
  -7  13   2     1551.81     1670.26    146.26 o 
  -6  13   2     1022.47     1007.26     62.66 o 
  -5  13   2     1964.75     1887.29     59.51 o 
  -4  13   2      305.59      318.04     37.60 o 
  -3  13   2    10475.50    11087.75    151.85 o 
  -2  13   2      136.37      193.34     24.78 o 
  -1  13   2     8902.97     8680.63    117.28 o 
   0  13   2      123.48      143.83     18.93 o 
   1  13   2     2749.72     2613.15     65.34 o 
   2  13   2        5.88        1.30     23.89 o 
   3  13   2     3931.10     3246.21     80.67 o 
   4  13   2     1082.75     1120.59     52.70 o 
   5  13   2      210.94       92.32     63.22 o 
   6  13   2      310.79      311.81     61.80 o 
   7  13   2     1465.07     1686.19     95.97 o 
   8  13   2     1554.33     1555.03    106.28 o 
   9  13   2      238.00      156.23     80.59 o 
  -9  14   2       73.95      113.67     91.14 o 
  -8  14   2        0.58       15.32     72.34 o 
  -7  14   2        9.16      142.10    113.69 o 
  -6  14   2      234.89      122.25     53.40 o 
  -5  14   2      190.29      254.56     51.69 o 
  -4  14   2      307.64      245.47     62.11 o 
  -3  14   2      135.65      102.46     34.76 o 
  -2  14   2    10375.86    10046.96    137.66 o 
  -1  14   2      293.22      290.01     27.36 o 
   0  14   2     2622.31     2432.75     48.24 o 
   1  14   2      270.95      294.66     72.37 o 
   2  14   2      389.21      395.73     54.66 o 
   3  14   2       24.55       16.62     30.87 o 
   4  14   2      322.17      342.76     43.90 o 
   5  14   2      186.76      126.59     42.81 o 
   6  14   2       47.50       43.86     45.08 o 
   7  14   2       90.07      164.84     60.54 o 
   8  14   2      861.78      912.51    151.16 o 
   9  14   2      541.88      579.37    103.40 o 
  -9  15   2      257.50      250.54     95.35 o 
  -8  15   2        7.14      -20.27     72.71 o 
  -7  15   2      897.33      826.31    144.24 o 
  -6  15   2      576.04      671.96     66.93 o 
  -5  15   2    11607.82    11284.50    245.66 o 
  -4  15   2       97.34      141.24     32.17 o 
  -3  15   2      537.07      604.51     62.58 o 
  -2  15   2       20.93        9.70     24.50 o 
  -1  15   2     3001.25     3161.53     72.13 o 
   0  15   2      393.02      531.29     39.88 o 
   1  15   2     4878.55     4633.03     95.52 o 
   2  15   2      212.40      218.70     39.85 o 
   3  15   2      216.71      298.79     39.25 o 
   4  15   2       22.98       48.10     36.56 o 
   5  15   2       24.56       40.77     41.66 o 
   6  15   2     1355.16     1353.94     84.35 o 
   7  15   2       19.99       77.32     62.76 o 
   8  15   2      176.76      199.78    143.52 o 
   9  15   2        5.01      -25.26     79.12 o 
  -9  16   2      279.14      361.44    101.11 o 
  -8  16   2      697.51      765.09    100.06 o 
  -7  16   2       86.95       58.11     67.52 o 
  -6  16   2      562.72      636.14     67.52 o 
  -5  16   2       28.03       11.94     45.13 o 
  -4  16   2      456.22      332.41     52.24 o 
  -3  16   2       77.93       40.22     36.16 o 
  -2  16   2     8383.25     8921.77    129.03 o 
  -1  16   2       84.65       58.13     23.99 o 
   0  16   2      339.49      308.71     43.35 o 
   1  16   2        1.63       65.84     33.35 o 
   2  16   2     2052.03     1987.06     65.14 o 
   3  16   2      715.24      781.95     60.71 o 
   4  16   2      301.96      356.56     88.90 o 
   5  16   2       42.16       21.11     43.58 o 
   6  16   2        4.15       50.48     48.48 o 
   7  16   2     1188.66     1290.46    188.27 o 
   8  16   2      205.40      287.31     85.20 o 
   9  16   2      282.45      329.45     94.12 o 
  -9  17   2       97.02      110.24    236.40 o 
  -8  17   2       20.25        3.34     78.72 o 
  -7  17   2      322.77      122.58    114.27 o 
  -6  17   2        1.70      -48.96     48.96 o 
  -5  17   2     1384.54     1163.66    103.60 o 
  -4  17   2      837.18      827.52     81.47 o 
  -3  17   2       72.00       36.36     36.00 o 
  -2  17   2        3.17      -31.88     31.88 o 
  -1  17   2        1.23       -3.09     31.74 o 
   0  17   2        0.23       17.07     30.37 o 
   1  17   2     1077.08     1078.90     49.95 o 
   2  17   2       21.30       16.40     33.26 o 
   3  17   2       23.21        7.35     35.98 o 
   4  17   2      373.46      345.46     51.36 o 
   5  17   2      736.59      565.43    125.43 o 
   6  17   2      390.88      415.46     63.77 o 
   7  17   2      277.48      364.61     78.97 o 
   8  17   2       53.66      227.04     86.00 o 
  -8  18   2       71.07      161.17     86.68 o 
  -7  18   2        4.78       42.84    147.34 o 
  -6  18   2        9.35      -11.23     54.07 o 
  -5  18   2      420.86      495.39     70.06 o 
  -4  18   2     2088.15     2270.20     80.96 o 
  -3  18   2       85.34      119.09     92.15 o 
  -2  18   2      292.78      148.39     45.66 o 
  -1  18   2        4.80       31.84     40.91 o 
   0  18   2    10126.31     8985.43    154.47 o 
   1  18   2      412.18      520.47     76.82 o 
   2  18   2     1186.85      939.27     52.20 o 
   3  18   2        8.58       27.03     38.38 o 
   4  18   2      629.15      947.68     68.28 o 
   5  18   2     1263.79     1242.30     68.13 o 
   6  18   2     2473.24     2416.80     94.33 o 
   7  18   2     1261.56     1464.42    238.12 o 
   8  18   2      135.20      106.54    116.94 o 
  -8  19   2        6.92      -49.91     89.13 o 
  -7  19   2        7.26        3.93     63.28 o 
  -6  19   2       68.59       41.92     55.03 o 
  -5  19   2        2.48      -25.74     48.77 o 
  -4  19   2        1.34      -37.25     51.61 o 
  -3  19   2       25.38       14.59     82.28 o 
  -2  19   2        1.80       20.22     42.94 o 
  -1  19   2      337.94      422.93     59.28 o 
   0  19   2       20.94       61.52     59.22 o 
   1  19   2     4104.66     4727.08    207.22 o 
   2  19   2       72.68       69.48     38.59 o 
   3  19   2     1253.94     1093.43     60.01 o 
   4  19   2      505.53      559.18     92.03 o 
   5  19   2      627.05      530.90     90.54 o 
   6  19   2      235.07      165.26     79.61 o 
   7  19   2      138.65       82.15     75.57 o 
   8  19   2      188.44      220.07     97.16 o 
  -8  20   2      236.05      289.22     94.81 o 
  -7  20   2       85.96       55.54     72.33 o 
  -6  20   2       10.61       79.47     72.52 o 
  -5  20   2      354.93      520.70    140.06 o 
  -4  20   2     3009.83     2717.40    117.16 o 
  -3  20   2        0.78       45.04     53.75 o 
  -2  20   2     1106.96     1061.04     78.45 o 
  -1  20   2       11.28       13.01     46.43 o 
   0  20   2     2244.05     2792.19    107.85 o 
   1  20   2      188.96      149.75     74.21 o 
   2  20   2       16.01       29.60     47.12 o 
   3  20   2        9.46       16.30     42.49 o 
   4  20   2      161.74      204.22     50.09 o 
   5  20   2      540.91      563.57     65.66 o 
   6  20   2      578.66      725.63    118.55 o 
   7  20   2      247.07      340.07    187.62 o 
   8  20   2        1.14       53.22     91.48 o 
  -7  21   2       25.76       -6.71     83.31 o 
  -6  21   2      591.72      546.32    116.58 o 
  -5  21   2     3237.13     3470.83    155.34 o 
  -4  21   2      241.83       99.22     66.43 o 
  -3  21   2      329.66      278.02     68.44 o 
  -2  21   2       27.95       14.03     47.48 o 
  -1  21   2     2907.15     2397.24    104.37 o 
   0  21   2      210.58      224.55     58.07 o 
   1  21   2     4488.48     4187.59    134.25 o 
   2  21   2       17.60      -48.40     49.50 o 
   3  21   2        9.56        2.62     53.78 o 
   4  21   2       95.48       94.55     61.94 o 
   5  21   2     1044.60     1078.79     85.10 o 
   6  21   2      869.72     1122.30    168.51 o 
   7  21   2      105.17      108.39    143.52 o 
  -7  22   2       48.22      -87.86     87.86 o 
  -6  22   2      142.48      156.94     87.68 o 
  -5  22   2      707.16      630.59     90.25 o 
  -4  22   2       58.53       13.08     73.49 o 
  -3  22   2        7.30      -46.27     64.77 o 
  -2  22   2       53.57       96.68     56.33 o 
  -1  22   2       47.75       62.74    104.83 o 
   0  22   2        9.84       39.68     53.57 o 
   1  22   2        0.34       63.30     51.23 o 
   2  22   2        1.00      -13.85     89.49 o 
   3  22   2      381.34      277.22    134.59 o 
   4  22   2      318.54      367.49     75.10 o 
   5  22   2       43.26       29.87    116.43 o 
   6  22   2      106.99       58.90     83.01 o 
   7  22   2        0.70      -78.65     78.65 o 
  -7  23   2        4.58       87.31     92.12 o 
  -6  23   2        3.73       21.44     75.31 o 
  -5  23   2      688.79      675.57    146.91 o 
  -4  23   2        6.56        8.77     67.66 o 
  -3  23   2      195.98      138.14     60.66 o 
  -2  23   2       53.28        3.49     55.83 o 
  -1  23   2     1866.40     2184.72    138.26 o 
   0  23   2        1.65      -10.09     49.87 o 
   1  23   2     3008.90     2789.11    118.04 o 
   2  23   2      159.07      158.18     63.40 o 
   3  23   2     2147.77     1869.24    102.51 o 
   4  23   2      719.52      740.31    185.10 o 
   5  23   2      605.31      739.54     96.43 o 
   6  23   2      432.94      343.81     97.48 o 
   7  23   2      133.55      113.12    122.48 o 
  -6  24   2       23.39      101.31     87.99 o 
  -5  24   2      180.22      158.84     83.66 o 
  -4  24   2      681.16      457.34     91.80 o 
  -3  24   2        0.82      -61.88     61.88 o 
  -2  24   2       40.43       10.76     74.79 o 
  -1  24   2        3.84       33.82     57.15 o 
   0  24   2     1367.01     1282.62    101.37 o 
   1  24   2       24.09      119.07    105.70 o 
   2  24   2     1512.63     1516.17     96.64 o 
   3  24   2        6.95       44.30     64.08 o 
   4  24   2       29.05       81.24    167.80 o 
   5  24   2      564.22      552.84    151.66 o 
   6  24   2      677.18      481.63    103.49 o 
  -6  25   2       10.06       33.64     89.39 o 
  -5  25   2       31.32      -25.52     76.18 o 
  -4  25   2       15.43      -34.44     74.06 o 
  -3  25   2      419.96      576.88    140.79 o 
  -2  25   2       15.75       -8.60     66.36 o 
  -1  25   2     1330.78     1197.81    101.29 o 
   0  25   2       19.63       62.75     57.20 o 
   1  25   2       85.00       44.43     63.63 o 
   2  25   2      136.27      101.78     86.75 o 
   3  25   2     1872.45     2087.15    114.97 o 
   4  25   2       87.25      -29.10     93.59 o 
   5  25   2       45.72       30.19     82.42 o 
   6  25   2       53.81      103.18    113.12 o 
  -5  26   2      120.98       74.21     91.18 o 
  -4  26   2     1023.84     1081.62    192.16 o 
  -3  26   2        4.90       35.10     70.96 o 
  -2  26   2     2047.88     1954.03    110.40 o 
  -1  26   2       40.51       -4.67     67.59 o 
   0  26   2       89.56      141.23     70.99 o 
   1  26   2       48.15       82.22     70.77 o 
   2  26   2     1676.64     1415.96     98.21 o 
   3  26   2      398.24      444.98     89.50 o 
   4  26   2      762.11      854.07    105.47 o 
   5  26   2      175.48      147.52     88.19 o 
  -5  27   2      413.96      313.56    101.51 o 
  -4  27   2       37.74      131.88    129.33 o 
  -3  27   2      135.98      171.26     79.02 o 
  -2  27   2       44.55      165.29     80.39 o 
  -1  27   2        7.31       -7.30     69.09 o 
   0  27   2        0.01       56.75     71.88 o 
   1  27   2      146.39      107.22     67.39 o 
   2  27   2       14.36       32.84     74.63 o 
   3  27   2       92.94       19.99     78.52 o 
   4  27   2       11.84      -57.99     84.57 o 
   5  27   2       19.36      -19.70     86.14 o 
  -4  28   2       98.74       16.53     88.79 o 
  -3  28   2       93.35      173.72     89.43 o 
  -2  28   2     2017.50     2141.69    227.61 o 
  -1  28   2        2.79      -63.69     72.59 o 
   0  28   2       37.03      103.40     74.87 o 
   1  28   2        0.34        5.40     70.72 o 
   2  28   2     1505.06     1696.75    125.19 o 
   3  28   2      274.89      242.97    136.46 o 
   4  28   2      806.63     1041.74    170.11 o 
  -3  29   2      577.44      837.56    196.84 o 
  -2  29   2      153.37      182.32     86.99 o 
  -1  29   2      847.08      939.36    114.86 o 
   0  29   2        0.68       32.51     81.42 o 
   1  29   2       57.07      -80.45     80.45 o 
   2  29   2        6.00        6.89     84.36 o 
   3  29   2     1028.29      985.41    121.82 o 
  -2  30   2       44.53      -82.01     82.01 o 
  -1  30   2       13.76       75.01     88.23 o 
   0  30   2        1.51      -15.52     86.85 o 
   1  30   2       38.24      -44.62     85.65 o 
   2  30   2      136.90       39.31     92.26 o 
 -10   1   3     1274.86     1460.14    122.06 o 
  -9   1   3      581.73      585.40     86.71 o 
  -8   1   3        7.04        7.80     53.15 o 
  -7   1   3      402.22      439.93     59.35 o 
  -6   1   3      614.65      558.10     87.47 o 
  -5   1   3    12984.37    13183.23    347.28 o 
  -4   1   3     1996.57     1920.07     68.52 o 
  -3   1   3     8500.63     9117.18    167.21 o 
  -2   1   3       18.64       25.06     17.44 o 
  -1   1   3    11471.84    12839.20    202.87 o 
   0   1   3     1163.90     1035.77     23.61 o 
   1   1   3     4295.06     4160.50     52.16 o 
   2   1   3       96.80       60.55     11.50 o 
   3   1   3      679.01      471.25     22.91 o 
   4   1   3      599.57      627.48     27.75 o 
   5   1   3      808.95      663.91     32.78 o 
   6   1   3     1733.04     1619.31     48.57 o 
   7   1   3     1445.94     1434.64     91.16 o 
   8   1   3      966.46      927.21    103.76 o 
   9   1   3      208.78      185.17     91.19 o 
  10   1   3      263.96      101.57    108.21 o 
 -10   2   3       39.31      113.30     74.43 o 
  -9   2   3      559.80      533.46    117.73 o 
  -8   2   3     1651.67     1741.15     92.93 o 
  -7   2   3       48.09       79.54     67.01 o 
  -6   2   3      187.37      279.39     56.99 o 
  -5   2   3     2166.88     2291.86     85.50 o 
  -4   2   3     6393.82     5912.15    133.40 o 
  -3   2   3      106.57       51.79     34.51 o 
  -2   2   3      264.46      178.58     35.02 o 
  -1   2   3      199.98      199.62     12.65 o 
   0   2   3    18697.58    21908.01    259.24 o 
   1   2   3     5283.77     5546.21     59.60 o 
   2   2   3       31.63       45.20     11.39 o 
   3   2   3        1.61      -13.38     13.38 o 
   4   2   3      296.60      185.05     21.90 o 
   5   2   3     1609.45     1576.55     43.01 o 
   6   2   3     5517.56     5693.05    131.26 o 
   7   2   3     1020.12     1101.67     68.07 o 
   8   2   3       53.58       28.66     67.03 o 
   9   2   3        6.20      -57.29     80.64 o 
  10   2   3        0.61       19.93    105.61 o 
 -10   3   3      132.91       78.09     75.37 o 
  -9   3   3        3.39       30.04     66.06 o 
  -8   3   3       65.66        4.47     79.83 o 
  -7   3   3     1080.13     1038.61     88.05 o 
  -6   3   3       61.51       35.40     44.12 o 
  -5   3   3     2110.92     2174.68     83.31 o 
  -4   3   3       66.43       31.07     30.08 o 
  -3   3   3     9186.50    10020.22    183.74 o 
  -2   3   3       54.63       35.38     14.91 o 
  -1   3   3     4610.22     5425.09     77.90 o 
   0   3   3      155.57      148.31     11.24 o 
   1   3   3     7558.37     8526.51     87.18 o 
   2   3   3      439.88      462.00     17.65 o 
   3   3   3        9.47       -1.75     16.01 o 
   4   3   3      576.49      626.74     53.31 o 
   5   3   3       10.16       -8.25     20.36 o 
   6   3   3        2.23       15.81     32.54 o 
   7   3   3       25.07        7.53     39.43 o 
   8   3   3      940.22      757.79     99.85 o 
   9   3   3      139.27      212.62     93.47 o 
  10   3   3      109.82      -74.02    110.32 o 
 -10   4   3      103.04       93.10     76.67 o 
  -9   4   3      827.23      848.49     94.99 o 
  -8   4   3      958.34     1129.95     96.83 o 
  -7   4   3      131.81       89.48     61.24 o 
  -6   4   3     2242.46     2384.98     94.62 o 
  -5   4   3     1337.62     1269.91     79.11 o 
  -4   4   3     5529.48     5724.45    177.39 o 
  -3   4   3      572.11      527.70     39.06 o 
  -2   4   3     2225.24     2381.05     51.24 o 
  -1   4   3      673.95      694.03     19.85 o 
   0   4   3     2508.12     2402.56     33.22 o 
   1   4   3     4277.95     4126.74     54.69 o 
   2   4   3     1132.68     1002.90     25.16 o 
   3   4   3      660.18      594.83     42.07 o 
   4   4   3      538.71      861.31     43.13 o 
   5   4   3     2517.64     2371.35     61.42 o 
   6   4   3     3766.82     3557.19    119.12 o 
   7   4   3     1263.90     1209.58     64.58 o 
   8   4   3       75.44       50.81     74.69 o 
   9   4   3      170.43      225.79     94.64 o 
  10   4   3       34.61      136.84    111.23 o 
 -10   5   3      186.85      159.08     77.02 o 
  -9   5   3       13.47      -32.57     85.88 o 
  -8   5   3        8.37      -70.39     70.39 o 
  -7   5   3      957.60      939.52     90.57 o 
  -6   5   3       42.39        2.67     42.01 o 
  -5   5   3     4020.45     3762.85    108.33 o 
  -4   5   3      727.30      543.61     44.63 o 
  -3   5   3     1386.51     1772.83     54.51 o 
  -2   5   3        7.44      -11.07     11.07 o 
  -1   5   3    20878.64    25402.29    266.01 o 
   0   5   3      402.89      375.98     17.99 o 
   1   5   3    47689.32    54110.77    557.87 o 
   2   5   3     3185.38     3222.87     50.50 o 
   3   5   3     2171.67     2739.82     51.07 o 
   4   5   3      109.69       45.19     34.66 o 
   5   5   3       23.78       15.04     38.26 o 
   6   5   3     1659.74     1571.14     83.73 o 
   7   5   3      132.87      140.58     66.31 o 
   8   5   3      264.15      274.11     80.63 o 
   9   5   3       13.59      -67.38    119.46 o 
  10   5   3       10.79      -47.44    104.56 o 
 -10   6   3        9.40        4.23     73.36 o 
  -9   6   3      200.22       35.02     87.18 o 
  -8   6   3     3825.43     3599.49    133.02 o 
  -7   6   3     1037.00      973.18     76.54 o 
  -6   6   3       75.62       57.88     41.99 o 
  -5   6   3      256.08      200.91     44.72 o 
  -4   6   3      110.92       37.83     39.77 o 
  -3   6   3      170.64      162.73     24.78 o 
  -2   6   3    24077.46    25355.38    269.10 o 
  -1   6   3       71.21       59.92     10.40 o 
   0   6   3     2973.23     3569.37     58.41 o 
   1   6   3        3.13       -9.54      9.54 o 
   2   6   3    11728.59    12268.38    143.94 o 
   3   6   3     4490.69     4512.48     71.04 o 
   4   6   3     4780.57     5428.14    129.57 o 
   5   6   3     1162.23     1152.14     66.64 o 
   6   6   3      314.51      115.97    121.48 o 
   7   6   3      143.78       49.91     63.46 o 
   8   6   3      195.02      216.72     82.05 o 
   9   6   3      759.08      732.02    112.61 o 
  10   6   3        7.39      -89.06    106.31 o 
 -10   7   3      103.43      113.04     79.14 o 
  -9   7   3      128.07      206.99     81.15 o 
  -8   7   3      300.21      412.33     75.38 o 
  -7   7   3      683.86      739.87     79.74 o 
  -6   7   3      723.43      648.21     67.55 o 
  -5   7   3     2444.87     2407.98     86.79 o 
  -4   7   3      859.31      739.06     39.19 o 
  -3   7   3      259.29      191.95     42.39 o 
  -2   7   3       31.68       30.83     13.49 o 
  -1   7   3     5719.29     6075.36     82.07 o 
   0   7   3      480.57      420.59     21.69 o 
   1   7   3     9347.02    12123.44    166.40 o 
   2   7   3     3014.68     2867.69     48.76 o 
   3   7   3    65868.80    74120.02    891.03 o 
   4   7   3     3217.47     2949.75     74.29 o 
   5   7   3     3656.08     3508.71    109.56 o 
   6   7   3      297.41      110.25     56.50 o 
   7   7   3       13.88      -64.01     64.01 o 
   8   7   3      195.84      208.07     54.41 o 
   9   7   3       67.89      -29.43     93.44 o 
  10   7   3      317.57      234.16    164.99 o 
 -10   8   3        8.29      -40.59     80.06 o 
  -9   8   3        5.03       16.18     89.41 o 
  -8   8   3       21.28      -22.47    106.13 o 
  -7   8   3      398.33      352.44     66.85 o 
  -6   8   3      809.66      773.55     63.56 o 
  -5   8   3       69.25       67.51     40.57 o 
  -4   8   3     2096.12     2163.40     63.50 o 
  -3   8   3       58.22       38.87     13.99 o 
  -2   8   3     5241.59     5816.24     82.03 o 
  -1   8   3       37.39       38.89     17.05 o 
   0   8   3       13.82       -5.34     10.10 o 
   1   8   3      333.52      213.51     47.61 o 
   2   8   3        2.76       -4.91     13.65 o 
   3   8   3     1265.85     1294.43     49.09 o 
   4   8   3     2976.70     3262.35     65.65 o 
   5   8   3       15.77        9.39     30.99 o 
   6   8   3      177.35       62.07     55.74 o 
   7   8   3        1.11       37.83     68.18 o 
   8   8   3      253.24       11.50     79.46 o 
   9   8   3      102.93     -122.20    122.20 o 
  10   8   3       61.86      -10.81    154.19 o 
 -10   9   3       31.92      142.08    123.06 o 
  -9   9   3        5.89       -0.96     73.20 o 
  -8   9   3      683.97      720.03     87.98 o 
  -7   9   3      731.46      881.55     87.51 o 
  -6   9   3     1406.85     1309.14    100.87 o 
  -5   9   3       97.12       46.97     37.22 o 
  -4   9   3       43.02       39.91     28.37 o 
  -3   9   3     8265.62     8123.12    105.47 o 
  -2   9   3       37.29        5.52     26.77 o 
  -1   9   3    29882.03    31602.40    342.12 o 
   0   9   3      531.44      414.22     28.19 o 
   1   9   3     4402.81     4454.03     99.24 o 
   2   9   3     2034.83     1991.95     51.37 o 
   3   9   3    23581.54    23012.84    262.59 o 
   4   9   3     6909.56     6717.04    103.77 o 
   5   9   3     1590.53     1555.63     58.81 o 
   6   9   3      134.18       37.12     38.64 o 
   7   9   3     1736.03     1862.12     77.28 o 
   8   9   3      919.36     1194.92    132.64 o 
   9   9   3      129.47      140.50    135.74 o 
  10   9   3      525.94      319.61    173.64 o 
 -10  10   3       29.67       64.99    112.11 o 
  -9  10   3        0.59      -77.49     77.49 o 
  -8  10   3      312.59      210.52     81.70 o 
  -7  10   3      995.23     1293.90     96.65 o 
  -6  10   3      336.41      348.20     62.04 o 
  -5  10   3        8.54       25.25     33.88 o 
  -4  10   3     1039.91     1312.11     52.25 o 
  -3  10   3        0.16      -15.43     15.43 o 
  -2  10   3     5051.32     5089.17     86.48 o 
  -1  10   3        1.21       -0.28     15.09 o 
   0  10   3    13488.20    14920.22    205.95 o 
   1  10   3      138.26       99.61     21.45 o 
   2  10   3     5100.94     5165.61     74.22 o 
   3  10   3     1073.25      856.96     51.62 o 
   4  10   3      562.65      652.12     36.11 o 
   5  10   3      368.28      266.87     72.09 o 
   6  10   3     2280.73     2114.41     75.43 o 
   7  10   3       11.47      -23.20     51.71 o 
   8  10   3      301.17      436.36     78.59 o 
   9  10   3      621.09      834.19    176.52 o 
  10  10   3       32.31     -104.04    163.55 o 
  -9  11   3        3.95      -51.42     73.84 o 
  -8  11   3      169.62      290.05     78.32 o 
  -7  11   3     2080.72     1690.90     92.91 o 
  -6  11   3      125.04       90.36     52.80 o 
  -5  11   3       82.06       59.57     42.61 o 
  -4  11   3       51.35       56.93     28.11 o 
  -3  11   3      270.48      315.03     43.25 o 
  -2  11   3       38.61       -6.41     19.81 o 
  -1  11   3      334.74      262.80     34.36 o 
   0  11   3      544.79      543.92     43.22 o 
   1  11   3     1801.56     1806.74     51.02 o 
   2  11   3      398.81      339.46     40.89 o 
   3  11   3    17364.45    19656.01    383.08 o 
   4  11   3     2626.64     2542.47     57.78 o 
   5  11   3     3721.58     3853.68     77.37 o 
   6  11   3        4.53       86.21     75.94 o 
   7  11   3      477.48      462.47     98.20 o 
   8  11   3      531.60      534.40     82.88 o 
   9  11   3      126.77      188.05    146.26 o 
  -9  12   3      101.66       76.23    140.35 o 
  -8  12   3     1872.81     1819.72    104.53 o 
  -7  12   3     1680.29     1643.53     93.84 o 
  -6  12   3     3848.05     3833.46    124.07 o 
  -5  12   3      159.60      144.68     39.37 o 
  -4  12   3       11.75       12.24     26.59 o 
  -3  12   3      426.63      475.06     36.10 o 
  -2  12   3     9492.28     9426.00    129.97 o 
  -1  12   3        1.77        0.97     17.51 o 
   0  12   3      139.51      163.99     24.78 o 
   1  12   3        6.03       15.90     20.52 o 
   2  12   3     3507.80     3184.69    188.82 o 
   3  12   3     3442.82     3020.58    132.87 o 
   4  12   3     7357.51     7086.28    132.73 o 
   5  12   3     1673.95     1689.31     64.23 o 
   6  12   3       18.68       -4.24     60.95 o 
   7  12   3      431.99      591.07     74.99 o 
   8  12   3       96.21      148.68     84.87 o 
   9  12   3     1611.10     2140.89    235.46 o 
  -9  13   3       31.15      -47.12    136.03 o 
  -8  13   3       88.82       58.65    112.69 o 
  -7  13   3      432.52      464.49     75.27 o 
  -6  13   3        5.06       35.64     53.30 o 
  -5  13   3      836.21      866.47     77.06 o 
  -4  13   3       35.60       12.71     27.74 o 
  -3  13   3       11.56        2.97     24.92 o 
  -2  13   3      480.28      581.81     61.90 o 
  -1  13   3       27.92      177.99     33.76 o 
   0  13   3      102.81       67.23     34.08 o 
   1  13   3     6765.06     8115.50    134.88 o 
   2  13   3       85.97       55.61     25.14 o 
   3  13   3      134.18      147.88     69.65 o 
   4  13   3      144.38      133.51     36.13 o 
   5  13   3      716.26      477.89    133.66 o 
   6  13   3        7.82      -13.03     50.69 o 
   7  13   3      152.14      -17.71     77.96 o 
   8  13   3      143.20      180.29     77.25 o 
   9  13   3        2.05      151.59    149.72 o 
  -9  14   3       61.77       65.69     76.61 o 
  -8  14   3      286.92      211.31     76.10 o 
  -7  14   3      727.45      797.77     91.39 o 
  -6  14   3     4369.58     4100.25     98.28 o 
  -5  14   3      614.28      627.10     50.24 o 
  -4  14   3     4698.10     5304.99     98.67 o 
  -3  14   3      362.31      366.10     47.13 o 
  -2  14   3     3653.80     3693.65     71.44 o 
  -1  14   3      246.12      236.10     32.26 o 
   0  14   3     7091.87     6421.15    115.12 o 
   1  14   3      598.45      598.54     40.11 o 
   2  14   3     6455.80     6432.08    138.28 o 
   3  14   3     1196.95     1104.49     50.69 o 
   4  14   3     1492.71     1548.93     76.27 o 
   5  14   3      616.48      584.15     55.01 o 
   6  14   3     2405.05     2449.39    100.23 o 
   7  14   3     1185.57     1328.44    139.85 o 
   8  14   3      489.26      408.32    128.75 o 
   9  14   3      497.93      467.03    168.31 o 
  -9  15   3       21.27      -36.66     82.03 o 
  -8  15   3      122.02      109.67     77.72 o 
  -7  15   3       76.85      231.37     77.32 o 
  -6  15   3      266.00      212.48     53.82 o 
  -5  15   3     1463.36     1288.12     54.04 o 
  -4  15   3      243.55      193.09     39.71 o 
  -3  15   3     5324.33     4798.93     89.67 o 
  -2  15   3       10.41       10.15     25.18 o 
  -1  15   3     6090.88     6550.28     98.92 o 
   0  15   3       66.33       48.26     26.47 o 
   1  15   3      257.94      119.15     42.62 o 
   2  15   3     1221.76     1217.99     50.77 o 
   3  15   3     6124.25     5411.88    113.39 o 
   4  15   3       15.40       18.03     34.52 o 
   5  15   3        8.58       56.82     40.24 o 
   6  15   3      182.80      132.18     49.78 o 
   7  15   3      680.50      589.95     85.40 o 
   8  15   3      488.59      499.45     92.09 o 
   9  15   3       23.57      -76.81    145.68 o 
  -9  16   3      668.73      983.99    123.71 o 
  -8  16   3       35.40      -21.93     78.66 o 
  -7  16   3       10.24      -60.90     62.48 o 
  -6  16   3     1474.28     1477.13     79.40 o 
  -5  16   3     3137.13     3156.93     97.66 o 
  -4  16   3     1417.04     1228.26     94.40 o 
  -3  16   3      120.31      101.29     31.68 o 
  -2  16   3       50.69       69.80     27.21 o 
  -1  16   3        6.25      -27.98     27.98 o 
   0  16   3     2528.14     2979.95     78.42 o 
   1  16   3      133.29      106.45     31.91 o 
   2  16   3     3603.63     3878.16     93.04 o 
   3  16   3        1.06       -1.22     34.07 o 
   4  16   3      320.37      399.18     64.61 o 
   5  16   3     1544.56     1365.94     80.09 o 
   6  16   3     1213.26     1074.28     73.25 o 
   7  16   3     1708.53     1592.25     98.26 o 
   8  16   3       41.69       29.93     76.15 o 
   9  16   3        2.13      -46.69    150.01 o 
  -9  17   3      511.19      756.98    120.20 o 
  -8  17   3      193.04       94.53     84.99 o 
  -7  17   3       66.01      -16.17     70.65 o 
  -6  17   3     1080.07     1115.57     82.04 o 
  -5  17   3     1480.28     1457.91     72.51 o 
  -4  17   3     1888.29     1876.94     73.93 o 
  -3  17   3     3448.74     3891.73     98.34 o 
  -2  17   3      196.27      242.15     41.93 o 
  -1  17   3     2659.11     1964.03     61.99 o 
   0  17   3      499.48      609.88     84.28 o 
   1  17   3     5595.25     5232.99    112.77 o 
   2  17   3      168.94      178.38     53.35 o 
   3  17   3      274.24      307.23     43.75 o 
   4  17   3     1156.28     1111.57     98.80 o 
   5  17   3     1743.19     1710.38     87.90 o 
   6  17   3     2375.92     2213.70     86.85 o 
   7  17   3      838.83     1306.06    111.41 o 
   8  17   3      601.64      565.09     96.10 o 
  -8  18   3        6.80       -3.50     86.66 o 
  -7  18   3      149.79       84.48     77.69 o 
  -6  18   3      151.94      163.15     59.07 o 
  -5  18   3       42.03      -23.53     63.71 o 
  -4  18   3      872.18     1057.01     77.41 o 
  -3  18   3        0.34       25.42     54.33 o 
  -2  18   3        5.86       65.84     44.37 o 
  -1  18   3        0.02        0.02     43.40 o 
   0  18   3      550.67      759.81     49.95 o 
   1  18   3       29.05       80.63     44.82 o 
   2  18   3      590.77      630.01    135.79 o 
   3  18   3       95.83       82.18     38.85 o 
   4  18   3      199.01       90.95     42.31 o 
   5  18   3      101.87       24.86     53.65 o 
   6  18   3      140.16       54.75     61.55 o 
   7  18   3      118.33       70.68     75.33 o 
   8  18   3        0.27      -69.19     82.83 o 
  -8  19   3      196.39      331.75     98.27 o 
  -7  19   3       39.41       11.11     67.43 o 
  -6  19   3        2.43       30.79     58.65 o 
  -5  19   3     2446.10     2531.76    269.75 o 
  -4  19   3      174.07       23.48     57.46 o 
  -3  19   3     6460.29     6132.31    170.06 o 
  -2  19   3        3.72       -1.88     46.34 o 
  -1  19   3     1214.81     1334.37     73.69 o 
   0  19   3       95.66       58.53     44.91 o 
   1  19   3     5485.77     5562.54    118.56 o 
   2  19   3     1856.48     1757.65     68.96 o 
   3  19   3       30.43      -18.80     40.59 o 
   4  19   3       20.75      -23.20     44.19 o 
   5  19   3     1376.40     1275.84     72.34 o 
   6  19   3     2387.59     2213.54    112.01 o 
   7  19   3      202.06      117.64     78.12 o 
   8  19   3       98.08       41.05     88.41 o 
  -8  20   3        1.35       17.15    117.87 o 
  -7  20   3       31.88       65.12     81.11 o 
  -6  20   3      309.78      283.76     79.06 o 
  -5  20   3       44.05        8.37     66.47 o 
  -4  20   3      863.45      943.93     91.06 o 
  -3  20   3       20.63       43.34     52.58 o 
  -2  20   3       44.65       99.73     52.42 o 
  -1  20   3       44.03      -10.19     44.79 o 
   0  20   3     3830.05     3113.26    112.52 o 
   1  20   3      336.34      543.61    124.65 o 
   2  20   3       53.28       70.31     42.36 o 
   3  20   3       42.90      -10.46     43.98 o 
   4  20   3       18.34       50.29     46.37 o 
   5  20   3      169.93      140.60     56.89 o 
   6  20   3      157.27      301.24    147.27 o 
   7  20   3      277.79      248.20     82.77 o 
   8  20   3       45.01       99.34     91.66 o 
  -7  21   3       53.30       67.34     80.03 o 
  -6  21   3       64.62       27.95     72.99 o 
  -5  21   3       37.09        3.83     66.58 o 
  -4  21   3      187.77      149.65     67.01 o 
  -3  21   3     1479.38     1542.19    113.41 o 
  -2  21   3      285.82      197.41     57.42 o 
  -1  21   3      181.58      112.19     52.14 o 
   0  21   3       57.00       93.59     50.44 o 
   1  21   3     1326.97     1224.80     93.23 o 
   2  21   3        8.35       60.60     54.72 o 
   3  21   3      224.38      124.32     56.90 o 
   4  21   3      925.08      963.78    111.86 o 
   5  21   3      899.67      914.96     80.65 o 
   6  21   3        8.95      -46.42     71.76 o 
   7  21   3       16.64      -72.26    129.98 o 
  -7  22   3       10.71       23.73     92.04 o 
  -6  22   3     1199.21     1414.08    130.45 o 
  -5  22   3      905.34     1034.55    123.64 o 
  -4  22   3     1393.20     1566.74     97.02 o 
  -3  22   3      318.93      196.95     71.38 o 
  -2  22   3       36.16      -29.83     55.17 o 
  -1  22   3        6.57      -48.15     48.15 o 
   0  22   3     5077.05     5099.65    154.16 o 
   1  22   3      600.05      492.03    156.85 o 
   2  22   3     2439.26     2398.42    108.31 o 
   3  22   3      184.12       75.62     65.28 o 
   4  22   3      595.38      688.35     87.36 o 
   5  22   3      424.67      365.47     69.77 o 
   6  22   3      443.28      589.75     96.37 o 
   7  22   3      640.05      881.88    114.82 o 
  -7  23   3       33.26       44.59     96.83 o 
  -6  23   3        4.36      -32.37     83.46 o 
  -5  23   3     1228.90     1169.82    115.25 o 
  -4  23   3      346.50      132.70    115.21 o 
  -3  23   3      180.65      128.56     68.45 o 
  -2  23   3        0.68      -54.81     54.81 o 
  -1  23   3     1100.96     1063.76     85.25 o 
   0  23   3       21.28      -29.32     84.44 o 
   1  23   3     2432.29     2451.37    110.06 o 
   2  23   3      115.35       57.27     83.43 o 
   3  23   3      155.96      161.31     84.37 o 
   4  23   3      330.89      209.64     97.92 o 
   5  23   3      172.54      127.47     76.47 o 
   6  23   3      226.82      130.41    106.06 o 
   7  23   3       57.79       86.89    114.85 o 
  -6  24   3       60.08       83.95     86.62 o 
  -5  24   3      124.87       76.86     77.40 o 
  -4  24   3       17.21      -53.84     81.13 o 
  -3  24   3        2.00        8.49     62.06 o 
  -2  24   3     3750.83     3653.15    138.83 o 
  -1  24   3       23.06       28.91     61.77 o 
   0  24   3      290.00      248.73     69.01 o 
   1  24   3       55.71       75.48     62.78 o 
   2  24   3       59.12       80.05     65.52 o 
   3  24   3      369.52      328.32     73.30 o 
   4  24   3      603.56      672.43    111.39 o 
   5  24   3      376.41      425.61     96.01 o 
   6  24   3       12.04       68.01    111.97 o 
  -6  25   3       26.94        1.43     93.17 o 
  -5  25   3      222.50      149.28     83.55 o 
  -4  25   3       28.03      -11.64     72.01 o 
  -3  25   3     1455.19     1584.62    106.11 o 
  -2  25   3      102.99       96.64     67.91 o 
  -1  25   3       41.55       23.53     62.16 o 
   0  25   3       19.11       -5.59     64.31 o 
   1  25   3      918.98      763.15    128.82 o 
   2  25   3      476.98      340.95     74.93 o 
   3  25   3      209.18      173.09     74.84 o 
   4  25   3       27.57       16.06     75.00 o 
   5  25   3      677.47      742.76    106.29 o 
   6  25   3      362.99      370.62    138.34 o 
  -5  26   3        7.66       46.80     89.47 o 
  -4  26   3      238.61      229.49     86.97 o 
  -3  26   3        4.33      -27.98     72.65 o 
  -2  26   3     1305.11     1405.02    116.45 o 
  -1  26   3       18.96       57.13     69.71 o 
   0  26   3        5.66      -26.26     63.37 o 
   1  26   3       67.25       67.01     71.62 o 
   2  26   3      136.64      109.96     73.25 o 
   3  26   3       82.28       70.53     76.31 o 
   4  26   3       90.46      116.18     94.02 o 
   5  26   3        1.56      -37.41    177.53 o 
  -5  27   3       75.37       26.89     99.83 o 
  -4  27   3       52.23       14.07     80.14 o 
  -3  27   3     1089.89     1075.97    112.59 o 
  -2  27   3        1.08        6.80     70.56 o 
  -1  27   3      245.48      240.60     78.66 o 
   0  27   3       20.33       33.37     73.14 o 
   1  27   3      426.72      224.96     79.36 o 
   2  27   3      291.94      206.23     81.11 o 
   3  27   3     1182.41     1019.41    151.66 o 
   4  27   3      361.47      144.61     89.52 o 
  -4  28   3       70.78       93.53     95.19 o 
  -3  28   3        7.76      -58.16     79.25 o 
  -2  28   3       46.47      118.87    151.95 o 
  -1  28   3        0.14      -65.43     74.64 o 
   0  28   3      143.76       -8.25     71.25 o 
   1  28   3       78.65       90.76     82.49 o 
   2  28   3        4.48      -71.37    110.38 o 
   3  28   3      153.17       97.25    102.02 o 
   4  28   3      137.13       53.21     92.50 o 
  -3  29   3      170.72      342.60     98.68 o 
  -2  29   3       22.44       32.68     78.33 o 
  -1  29   3      206.86      148.81     80.95 o 
   0  29   3       76.42      101.06    116.50 o 
   1  29   3      123.12       44.19     83.74 o 
   2  29   3       19.27      -32.12     82.90 o 
   3  29   3      975.42     1283.08    131.99 o 
  -2  30   3     1127.32     1174.58    297.21 o 
  -1  30   3       53.21       41.75     83.04 o 
   0  30   3      207.84      193.40     94.34 o 
   1  30   3       15.21      -19.59     86.29 o 
 -10   0   4     1138.11     1400.50    175.37 o 
  -9   0   4      653.94      803.21    127.53 o 
  -8   0   4       80.89      -33.29     76.37 o 
  -7   0   4      213.77      233.73     74.79 o 
  -6   0   4     7069.54     7284.09    243.38 o 
  -5   0   4      751.19      859.99     79.69 o 
  -4   0   4    26353.78    28437.89    644.41 o 
  -3   0   4      198.88      168.60     39.63 o 
  -2   0   4    12832.33    15425.71    355.49 o 
  -1   0   4       87.36       98.56     32.13 o 
   0   0   4    23098.09    25152.43    542.39 o 
   1   0   4     2719.74     2743.14     60.75 o 
   2   0   4    17534.42    17057.08    262.89 o 
   3   0   4      410.36      389.37     53.17 o 
   4   0   4     1129.21      674.99    100.22 o 
   5   0   4     2890.32     2698.04     81.98 o 
   6   0   4      461.89      302.31     46.61 o 
   7   0   4     7487.88     7646.06    284.31 o 
   8   0   4     1441.81     1477.88    171.33 o 
   9   0   4      121.52       -9.22    123.93 o 
  10   0   4      230.75       91.50    152.75 o 
 -10   1   4      189.91      100.48     81.48 o 
  -9   1   4      152.20       66.07     72.05 o 
  -8   1   4       80.75       56.19     57.94 o 
  -7   1   4      222.07      193.06    108.07 o 
  -6   1   4        0.90       30.58     71.69 o 
  -5   1   4      936.30      953.46     56.91 o 
  -4   1   4      339.65      368.60     84.37 o 
  -3   1   4     2431.91     2821.40     75.74 o 
  -2   1   4        7.12      -16.09     18.07 o 
  -1   1   4   125233.26   140163.38   2002.31 o 
   0   1   4        0.25       -5.56      9.41 o 
   1   1   4    12132.44    13607.24    147.39 o 
   2   1   4      400.88      472.81     16.06 o 
   3   1   4     4098.57     6327.74    105.74 o 
   4   1   4      134.09      127.58     22.58 o 
   5   1   4       87.10      209.93     37.04 o 
   6   1   4     1630.39     1603.29     49.73 o 
   7   1   4      985.08      980.20     99.09 o 
   8   1   4       70.84       -0.29    107.35 o 
   9   1   4       32.49      -48.53    123.93 o 
  10   1   4       13.14        1.95    110.57 o 
 -10   2   4      104.70      -16.60     75.68 o 
  -9   2   4      119.85       36.64     67.65 o 
  -8   2   4      198.31       39.22     56.02 o 
  -7   2   4      337.29      289.48     59.75 o 
  -6   2   4     2771.01     2869.03    108.51 o 
  -5   2   4      262.08      334.54     59.87 o 
  -4   2   4     6315.39     7202.53    248.72 o 
  -3   2   4      211.51      168.30     28.96 o 
  -2   2   4    79383.41    90355.95   1306.38 o 
  -1   2   4      133.85      146.40     17.97 o 
   0   2   4    28823.48    30510.82   1110.17 o 
   1   2   4      270.13      302.77     22.48 o 
   2   2   4     8890.64    10298.28    118.38 o 
   3   2   4      759.54      769.10     27.73 o 
   4   2   4      743.88     1068.22     33.94 o 
   5   2   4     2287.03     2286.61     52.97 o 
   6   2   4     2315.81     2270.34     57.55 o 
   7   2   4     2602.27     2367.31     99.39 o 
   8   2   4        2.94      -30.13     74.37 o 
   9   2   4      418.29      421.41    102.55 o 
  10   2   4       15.73      -56.10    134.37 o 
 -10   3   4      436.40      495.36     90.24 o 
  -9   3   4      563.38      590.92     85.91 o 
  -8   3   4      730.71      877.00     88.49 o 
  -7   3   4       84.91       87.92     51.84 o 
  -6   3   4        8.85       40.22     43.16 o 
  -5   3   4     8413.87     8662.88    182.93 o 
  -4   3   4      737.43      739.41     70.10 o 
  -3   3   4    12120.82    13361.27    231.30 o 
  -2   3   4       12.61       17.19     20.27 o 
  -1   3   4    65474.28    72981.59    837.08 o 
   0   3   4       51.86       42.65     12.98 o 
   1   3   4    19587.46    21792.34    206.23 o 
   2   3   4     2042.92     2110.33     33.15 o 
   3   3   4      862.29     1349.30     56.20 o 
   4   3   4       24.09       15.10     18.51 o 
   5   3   4     4782.94     4297.39     76.41 o 
   6   3   4     5694.18     5582.23     94.67 o 
   7   3   4       95.84      134.48     45.36 o 
   8   3   4      244.53      143.15    101.95 o 
   9   3   4        6.12       14.24     84.88 o 
  10   3   4      216.69      103.99    112.43 o 
 -10   4   4      236.87      390.75     87.74 o 
  -9   4   4       74.25      111.71     70.36 o 
  -8   4   4        5.23      -26.54     57.88 o 
  -7   4   4      817.72      852.94    122.56 o 
  -6   4   4      525.84      512.73     60.21 o 
  -5   4   4        6.47        5.78     35.73 o 
  -4   4   4        5.71        3.36     26.24 o 
  -3   4   4       46.52       10.00     36.39 o 
  -2   4   4     2139.50     2518.60     54.49 o 
  -1   4   4      183.58      168.44     15.02 o 
   0   4   4       15.86       -2.30      9.26 o 
   1   4   4     1207.75     1383.58     30.44 o 
   2   4   4     6292.88     7077.93    105.99 o 
   3   4   4     1202.72     1252.56     33.91 o 
   4   4   4    11855.38    11299.15    197.30 o 
   5   4   4      922.81      952.60     38.66 o 
   6   4   4       96.50      162.91     48.21 o 
   7   4   4        0.02        6.15     41.41 o 
   8   4   4      418.25      377.88     89.81 o 
   9   4   4      419.93      227.37     96.93 o 
  10   4   4      260.29      234.45    113.51 o 
 -10   5   4      160.77      270.57     84.09 o 
  -9   5   4     1678.42     1631.27     99.40 o 
  -8   5   4     1223.90     1195.44     86.94 o 
  -7   5   4      376.65      441.81     88.33 o 
  -6   5   4      630.75      624.24     83.43 o 
  -5   5   4      392.09      305.49     63.98 o 
  -4   5   4      113.76      166.15     48.56 o 
  -3   5   4    12311.46    13807.85    278.76 o 
  -2   5   4       44.67       20.17     12.84 o 
  -1   5   4     3624.59     3706.72     54.88 o 
   0   5   4       23.73       20.02      9.78 o 
   1   5   4     4800.29     4746.23     57.10 o 
   2   5   4     1982.31     2232.48     49.48 o 
   3   5   4     2426.92     2098.36     51.66 o 
   4   5   4     2701.65     2785.42     67.44 o 
   5   5   4     3698.80     3845.36    201.45 o 
   6   5   4     2515.92     2428.68     76.65 o 
   7   5   4      996.96      983.63     63.38 o 
   8   5   4      649.62      583.37     97.76 o 
   9   5   4       31.94      -44.39     90.05 o 
  10   5   4      722.03      685.72    130.78 o 
 -10   6   4      516.42      563.96     97.66 o 
  -9   6   4      127.72      145.28     68.89 o 
  -8   6   4      320.00      183.34    132.07 o 
  -7   6   4       18.86       19.02     67.73 o 
  -6   6   4      518.14      373.50     56.98 o 
  -5   6   4       25.43       23.20     38.25 o 
  -4   6   4      202.13       47.52     34.42 o 
  -3   6   4      116.83       61.33     21.71 o 
  -2   6   4      142.48       72.19     27.25 o 
  -1   6   4       48.11       57.60     13.26 o 
   0   6   4     2715.47     2989.30     42.23 o 
   1   6   4      614.62      709.32     21.12 o 
   2   6   4     2611.76     2655.97     46.03 o 
   3   6   4      839.42     1048.32     32.32 o 
   4   6   4     4091.41     4198.85     86.71 o 
   5   6   4       13.96      -13.30     41.37 o 
   6   6   4      156.34       67.85     36.30 o 
   7   6   4      535.35      622.99     92.87 o 
   8   6   4      168.16       61.74    106.06 o 
   9   6   4       14.70      155.48     94.75 o 
  10   6   4       43.53      -29.75    111.69 o 
 -10   7   4        0.92     -119.89    119.89 o 
  -9   7   4       86.72        2.03     67.38 o 
  -8   7   4      907.08     1040.69    127.38 o 
  -7   7   4     1014.20     1055.86    159.09 o 
  -6   7   4      298.88      287.79     57.60 o 
  -5   7   4     1787.91     1633.16     75.01 o 
  -4   7   4        2.63       -1.52     32.15 o 
  -3   7   4     3299.98     3647.45     96.35 o 
  -2   7   4       88.51       47.94     14.27 o 
  -1   7   4    30913.02    35560.01    333.01 o 
   0   7   4      243.95      221.61     21.44 o 
   1   7   4      457.58      511.48     27.64 o 
   2   7   4      786.29      841.29     26.11 o 
   3   7   4     2134.56     2337.23     48.02 o 
   4   7   4     1670.61     1639.62     44.67 o 
   5   7   4       84.78       20.73     30.33 o 
   6   7   4      566.61      656.96    124.96 o 
   7   7   4       52.96       30.44     44.15 o 
   8   7   4      284.51      249.53     57.76 o 
   9   7   4       12.55      118.39     97.82 o 
  10   7   4      309.69      104.33    162.69 o 
 -10   8   4        5.54      -77.49     77.49 o 
  -9   8   4       55.13       29.12     72.15 o 
  -8   8   4        9.08       91.07     85.45 o 
  -7   8   4      991.07     1028.63     94.01 o 
  -6   8   4     3723.95     4459.63    133.72 o 
  -5   8   4       37.81      -40.45     43.01 o 
  -4   8   4     1146.38     1102.87     49.07 o 
  -3   8   4       10.37       -9.38     15.53 o 
  -2   8   4     9893.35     9825.34    174.90 o 
  -1   8   4      301.93      278.60     17.56 o 
   0   8   4     3883.20     4051.92     68.65 o 
   1   8   4      102.29      118.10     29.91 o 
   2   8   4     6651.77     6890.07     92.55 o 
   3   8   4      888.38      873.60     31.59 o 
   4   8   4      758.34      600.98     52.83 o 
   5   8   4     1012.31      916.72     48.41 o 
   6   8   4      614.10      660.48    128.06 o 
   7   8   4      481.18      476.38    124.31 o 
   8   8   4      166.87      180.36     64.72 o 
   9   8   4     1248.86     1451.51    192.08 o 
  10   8   4      134.06       39.34    160.53 o 
 -10   9   4       15.35      -65.19     83.33 o 
  -9   9   4      216.30      140.06     76.19 o 
  -8   9   4        3.38       -8.38     66.18 o 
  -7   9   4      684.28     1018.53     94.63 o 
  -6   9   4      224.49      381.98     63.95 o 
  -5   9   4      175.13      257.00     48.99 o 
  -4   9   4       16.35        3.54     35.85 o 
  -3   9   4      190.58      114.83     20.37 o 
  -2   9   4       44.50       37.31     15.33 o 
  -1   9   4     1364.04     1381.74     34.62 o 
   0   9   4        9.51       23.35     13.54 o 
   1   9   4       43.21      102.55     27.50 o 
   2   9   4      976.10      978.37     29.68 o 
   3   9   4      265.98      245.63     31.39 o 
   4   9   4       81.65       70.78     24.98 o 
   5   9   4      510.32      569.35     49.42 o 
   6   9   4        4.15      -35.74     51.63 o 
   7   9   4      160.00      149.08     48.84 o 
   8   9   4       91.12       18.06     77.60 o 
   9   9   4      115.61      176.95    138.77 o 
  10   9   4       14.27       -3.03    161.97 o 
 -10  10   4      112.98      -12.49     85.68 o 
  -9  10   4       37.48        8.40     74.43 o 
  -8  10   4      545.79      515.16     83.40 o 
  -7  10   4     1267.26     1237.07     89.60 o 
  -6  10   4     6833.90     6736.74    171.40 o 
  -5  10   4       19.29        4.86     41.43 o 
  -4  10   4       76.94       95.68     55.94 o 
  -3  10   4       51.02       47.71     18.43 o 
  -2  10   4     9568.11    10049.97    128.92 o 
  -1  10   4        1.16       -7.29     14.94 o 
   0  10   4     4183.04     3792.81     88.52 o 
   1  10   4       19.88       13.22     19.32 o 
   2  10   4     1317.26     1104.00     39.65 o 
   3  10   4     3166.16     3080.51     66.52 o 
   4  10   4     6349.72     6187.05    125.63 o 
   5  10   4      870.49      896.56     44.33 o 
   6  10   4      477.00      390.83    121.19 o 
   7  10   4       17.50      -12.83     51.55 o 
   8  10   4      202.58      140.79    117.15 o 
   9  10   4     1905.15     1960.04    230.42 o 
 -10  11   4        0.93      153.18    144.53 o 
  -9  11   4       16.83       42.94    108.65 o 
  -8  11   4      175.62      197.66     99.72 o 
  -7  11   4     2133.45     2244.46    107.40 o 
  -6  11   4      124.80      124.24     56.61 o 
  -5  11   4      129.73       93.56     37.94 o 
  -4  11   4       14.43       18.97     31.03 o 
  -3  11   4      178.42      197.23     33.99 o 
  -2  11   4        0.86       11.86     17.86 o 
  -1  11   4     5466.51     5190.63     79.00 o 
   0  11   4      165.01      134.24     30.86 o 
   1  11   4     1079.43      832.58     87.32 o 
   2  11   4       43.44       34.60     22.02 o 
   3  11   4     4193.94     4376.14     91.40 o 
   4  11   4     2907.02     3063.99     65.45 o 
   5  11   4     7180.11     6387.92    159.99 o 
   6  11   4      192.14      169.11     54.43 o 
   7  11   4       13.83       33.07    102.31 o 
   8  11   4      710.30      610.26    149.72 o 
   9  11   4      183.22      180.84    154.33 o 
  -9  12   4       60.96      157.64    106.20 o 
  -8  12   4       30.84      -73.82     73.82 o 
  -7  12   4       94.88       82.81     65.65 o 
  -6  12   4       79.81      119.66     98.56 o 
  -5  12   4       12.13      -12.09     35.96 o 
  -4  12   4     2886.23     3043.66     71.66 o 
  -3  12   4       24.83       29.79     19.39 o 
  -2  12   4        4.32       -9.85     20.39 o 
  -1  12   4       75.64       70.73     19.50 o 
   0  12   4     7654.07     8836.82    141.82 o 
   1  12   4      330.06      317.51     35.48 o 
   2  12   4      194.00      212.32     42.27 o 
   3  12   4       66.05       69.82     27.96 o 
   4  12   4      513.29      543.38     64.77 o 
   5  12   4      149.07      114.33     39.58 o 
   6  12   4      514.88      583.31     73.04 o 
   7  12   4      298.46      340.92     64.96 o 
   8  12   4       42.41      114.56    124.50 o 
   9  12   4      139.57       55.41     78.75 o 
  -8  13   4      422.19      457.66    110.16 o 
  -7  13   4      149.88      110.32    182.29 o 
  -6  13   4      330.61      264.97     65.82 o 
  -5  13   4       13.33       16.77     32.97 o 
  -4  13   4       56.44       55.86     29.73 o 
  -3  13   4     1388.11     1628.42     50.28 o 
  -2  13   4       73.26       60.44     23.55 o 
  -1  13   4    15065.44    15445.02    187.57 o 
   0  13   4      160.56      156.32     29.56 o 
   1  13   4     2353.24     1980.18     57.97 o 
   2  13   4      119.28       55.56     47.12 o 
   3  13   4     4895.91     4459.04     97.32 o 
   4  13   4     3279.90     3206.42     84.64 o 
   5  13   4      881.17      999.26     59.97 o 
   6  13   4      707.00      808.07     79.44 o 
   7  13   4      952.40     1017.58     85.79 o 
   8  13   4     1253.26     1224.27    178.83 o 
   9  13   4      168.39      146.46     87.67 o 
  -8  14   4        6.28       -8.79    117.01 o 
  -7  14   4      343.97      398.94     74.85 o 
  -6  14   4      255.10      285.24     46.21 o 
  -5  14   4        7.05      -33.52     33.52 o 
  -4  14   4       54.82       36.30     30.75 o 
  -3  14   4        5.40       -7.21     39.21 o 
  -2  14   4    10635.40    10663.00    219.68 o 
  -1  14   4       19.05        1.34     20.24 o 
   0  14   4       63.25        7.80     24.60 o 
   1  14   4      870.64      760.82     45.68 o 
   2  14   4      928.59     1172.30     60.57 o 
   3  14   4      839.59      826.94     46.41 o 
   4  14   4      158.49       71.14     36.57 o 
   5  14   4      567.41      526.05     58.85 o 
   6  14   4      135.51       76.98     55.44 o 
   7  14   4      118.63       95.68     93.66 o 
   8  14   4      125.48       28.53    128.25 o 
   9  14   4      102.46       25.07    152.75 o 
  -9  15   4       56.11      204.91    119.46 o 
  -8  15   4       77.72       26.09     76.72 o 
  -7  15   4      215.11      180.62     74.96 o 
  -6  15   4       30.70       78.76     51.52 o 
  -5  15   4      236.08      350.11     44.18 o 
  -4  15   4      399.14      439.50     53.70 o 
  -3  15   4       53.05       98.10     30.20 o 
  -2  15   4      261.84      276.20     35.61 o 
  -1  15   4       80.01       32.34     27.65 o 
   0  15   4      145.14      169.27     30.90 o 
   1  15   4     2673.23     2627.18     71.06 o 
   2  15   4      959.74      864.14     45.02 o 
   3  15   4      226.55      216.56     58.36 o 
   4  15   4       79.60       -3.91     51.60 o 
   5  15   4     2732.90     2750.49    156.63 o 
   6  15   4     2146.29     1892.05     97.62 o 
   7  15   4     1015.13     1197.22    104.28 o 
   8  15   4      242.57      262.84    143.52 o 
   9  15   4        5.88      -45.54    152.02 o 
  -9  16   4       51.55       70.18    109.08 o 
  -8  16   4        6.36      188.06     87.25 o 
  -7  16   4       39.71       92.60     69.04 o 
  -6  16   4      517.27      569.80     67.87 o 
  -5  16   4      494.04      498.85    100.00 o 
  -4  16   4     1219.07     1051.88     51.15 o 
  -3  16   4       47.10       47.80     30.17 o 
  -2  16   4     2638.94     2801.19     78.48 o 
  -1  16   4       20.36       -8.92     30.14 o 
   0  16   4      291.23      141.03     43.99 o 
   1  16   4       75.08       60.00     30.86 o 
   2  16   4      467.51      451.84     50.32 o 
   3  16   4        6.23       -4.17     33.00 o 
   4  16   4      870.37      674.76    104.01 o 
   5  16   4      878.07     1034.93     67.33 o 
   6  16   4      327.80      325.07     70.66 o 
   7  16   4      791.05     1037.67    102.27 o 
   8  16   4      230.59      196.26    140.35 o 
  -8  17   4        4.14      120.85     87.13 o 
  -7  17   4      315.57      225.99     82.78 o 
  -6  17   4        8.63       -5.44     62.67 o 
  -5  17   4      945.99     1137.23     97.72 o 
  -4  17   4       18.62       49.59     41.96 o 
  -3  17   4      217.93      155.63     41.20 o 
  -2  17   4      110.78      124.94     62.39 o 
  -1  17   4     1369.66     1255.26     63.92 o 
   0  17   4       14.17      -10.07     34.71 o 
   1  17   4     6001.51     6076.78    121.03 o 
   2  17   4      735.39      744.87     54.98 o 
   3  17   4      540.13      471.17     50.78 o 
   4  17   4      141.60      116.91     43.50 o 
   5  17   4        4.56      -39.64     44.55 o 
   6  17   4     1415.96     1336.92    241.94 o 
   7  17   4      800.39      859.22    182.72 o 
   8  17   4       43.39       55.62    138.34 o 
  -8  18   4       15.36      -81.62     81.62 o 
  -7  18   4       44.59       97.59     80.77 o 
  -6  18   4      522.35      475.39    108.31 o 
  -5  18   4      456.77      539.99     63.90 o 
  -4  18   4    14810.39    14998.87    313.98 o 
  -3  18   4      171.23      158.86     66.43 o 
  -2  18   4      321.91      232.45     53.32 o 
  -1  18   4      139.15      113.20     36.30 o 
   0  18   4     3546.06     3083.95     83.31 o 
   1  18   4      542.92      619.27     97.39 o 
   2  18   4     7977.00     7943.01    223.82 o 
   3  18   4        6.75       42.62     39.37 o 
   4  18   4       51.08      -10.90     41.60 o 
   5  18   4      697.91      813.41     69.44 o 
   6  18   4     1087.37     1519.19    279.63 o 
   7  18   4     1884.23     1826.75    218.45 o 
   8  18   4       59.21      113.69    144.96 o 
  -8  19   4       14.23       56.14     93.34 o 
  -7  19   4       66.34      177.39    105.19 o 
  -6  19   4        7.83       24.62     77.24 o 
  -5  19   4     2594.49     2610.38    119.49 o 
  -4  19   4       65.24      109.23     66.93 o 
  -3  19   4     1552.93     1404.40    119.10 o 
  -2  19   4       90.39       94.21     51.23 o 
  -1  19   4     1244.25     1505.55     77.72 o 
   0  19   4       61.70       58.31     34.30 o 
   1  19   4     1844.96     2141.07     72.88 o 
   2  19   4       78.13      100.66     41.58 o 
   3  19   4      413.54      270.40     52.12 o 
   4  19   4      140.03      139.86     48.74 o 
   5  19   4       22.97       42.85     50.10 o 
   6  19   4        4.21       62.17     68.34 o 
   7  19   4        3.28      -72.12     72.12 o 
   8  19   4      415.26      485.76    170.18 o 
  -8  20   4      108.84      136.61    118.45 o 
  -7  20   4       21.20       17.68     83.32 o 
  -6  20   4      246.02      107.18     75.29 o 
  -5  20   4       46.66       34.12     64.70 o 
  -4  20   4     2207.79     1933.18    103.81 o 
  -3  20   4      458.18      486.67     70.35 o 
  -2  20   4      127.40       97.95     51.64 o 
  -1  20   4       72.05       13.89     50.08 o 
   0  20   4     1733.15     2165.27     96.14 o 
   1  20   4      402.42      490.97     78.42 o 
   2  20   4       71.22       81.75     90.22 o 
   3  20   4       33.04      -26.32     43.72 o 
   4  20   4      386.02      333.08     56.21 o 
   5  20   4      276.31      196.15    114.18 o 
   6  20   4      214.68      139.35     74.96 o 
   7  20   4      407.86      466.55     92.46 o 
  -7  21   4      183.59       88.64     83.59 o 
  -6  21   4       55.72       71.93     80.17 o 
  -5  21   4      298.75      414.57     81.94 o 
  -4  21   4      162.02      138.87     66.08 o 
  -3  21   4     1821.16     2131.81    102.73 o 
  -2  21   4       15.91       -2.36     59.30 o 
  -1  21   4     2420.23     1965.13     96.59 o 
   0  21   4      229.15      155.23     53.68 o 
   1  21   4     3343.69     3344.95    163.84 o 
   2  21   4      580.40      743.18    135.17 o 
   3  21   4       58.16        0.89     45.63 o 
   4  21   4      192.38      217.24     55.47 o 
   5  21   4      111.79       22.32     56.84 o 
   6  21   4      786.76     1127.71    112.55 o 
   7  21   4      224.49      352.29    135.67 o 
  -7  22   4       47.32      144.40     99.55 o 
  -6  22   4       10.96       75.78     83.13 o 
  -5  22   4       14.46      -35.15     73.12 o 
  -4  22   4        3.64      -46.18    122.99 o 
  -3  22   4       73.97       63.58     64.37 o 
  -2  22   4      681.06      577.53     75.39 o 
  -1  22   4       23.59       31.90     54.90 o 
   0  22   4        4.07       16.40     53.54 o 
   1  22   4      368.05      321.67     80.70 o 
   2  22   4      376.29      225.55     65.07 o 
   3  22   4       26.72       40.46     56.05 o 
   4  22   4      797.78      879.42     78.01 o 
   5  22   4        0.22      -69.24     69.24 o 
   6  22   4        7.11      131.12     86.14 o 
   7  22   4       34.27      -71.33     92.49 o 
  -7  23   4      322.71      400.14    105.60 o 
  -6  23   4      199.84      172.26    123.64 o 
  -5  23   4      455.58      446.15     87.80 o 
  -4  23   4        3.15       23.43     71.21 o 
  -3  23   4     3130.97     2978.96    126.55 o 
  -2  23   4      246.97      189.74     66.74 o 
  -1  23   4     2779.79     3175.15    124.76 o 
   0  23   4      148.25       91.22    105.12 o 
   1  23   4     1021.11     1022.20     93.23 o 
   2  23   4       23.36      -50.84     57.58 o 
   3  23   4      537.41      438.89     75.18 o 
   4  23   4      497.25      638.90    126.88 o 
   5  23   4      364.62      576.54    113.84 o 
   6  23   4      389.69      545.85    121.33 o 
  -6  24   4        4.20     -167.73    167.73 o 
  -5  24   4       77.47      132.32    102.24 o 
  -4  24   4     2173.85     2171.87    120.61 o 
  -3  24   4      405.40      320.29     74.94 o 
  -2  24   4        6.40       16.20     63.01 o 
  -1  24   4       86.85      130.70     63.34 o 
   0  24   4      645.58      454.70     76.97 o 
   1  24   4       71.65       47.61     59.02 o 
   2  24   4     2793.86     3016.04    127.79 o 
   3  24   4       31.78      -36.53     60.16 o 
   4  24   4       15.13       72.59     72.41 o 
   5  24   4      307.98      523.37    120.61 o 
   6  24   4      234.79      418.46    122.48 o 
  -6  25   4      101.33      -68.43     97.74 o 
  -5  25   4       71.50      -32.38     81.39 o 
  -4  25   4        0.35     -111.12    119.82 o 
  -3  25   4      531.30      546.08     92.51 o 
  -2  25   4        8.26      -43.96     68.63 o 
  -1  25   4     2059.47     1609.21     98.54 o 
   0  25   4       60.81       83.74     84.51 o 
   1  25   4       78.35      -36.60     63.51 o 
   2  25   4       89.58       88.39     66.01 o 
   3  25   4      597.36      727.09     89.77 o 
   4  25   4      213.72      304.56     88.61 o 
   5  25   4        4.69      -71.33    110.09 o 
  -5  26   4        1.40      -65.40     85.52 o 
  -4  26   4     1549.53     1690.83    135.16 o 
  -3  26   4       47.84       68.18    114.49 o 
  -2  26   4      765.23      834.01    101.69 o 
  -1  26   4        7.44       15.06     65.43 o 
   0  26   4      921.92     1099.40    105.11 o 
   1  26   4      544.22      404.71    111.97 o 
   2  26   4     1666.89     1511.63    120.84 o 
   3  26   4      167.76      122.33    131.13 o 
   4  26   4      416.15      314.93     89.40 o 
   5  26   4      212.14      362.84    116.29 o 
  -4  27   4       52.79      -28.32     88.07 o 
  -3  27   4      155.93      186.34     83.09 o 
  -2  27   4       23.04      -35.40     74.97 o 
  -1  27   4      145.39      139.12     73.02 o 
   0  27   4      156.83       45.78     70.41 o 
   1  27   4      261.93      212.49    130.77 o 
   2  27   4        0.83      -28.43     75.27 o 
   3  27   4        1.28       50.67    105.48 o 
   4  27   4       78.03      145.65     93.77 o 
  -4  28   4       22.51      -40.22     87.89 o 
  -3  28   4       11.44      -84.37     84.37 o 
  -2  28   4      932.96     1125.74    117.43 o 
  -1  28   4        2.14      -58.25     74.96 o 
   0  28   4      807.00      564.26     99.41 o 
   1  28   4        7.40       87.60     81.29 o 
   2  28   4      607.13      697.57    111.97 o 
   3  28   4      781.16      759.98    173.06 o 
  -3  29   4      175.02       91.31     94.44 o 
  -2  29   4        5.99      -49.72     84.61 o 
  -1  29   4     1074.36     1411.20    387.84 o 
   0  29   4       10.39      -19.22     80.34 o 
   1  29   4       26.08       83.83     79.54 o 
   2  29   4       58.79       23.93     90.72 o 
   3  29   4      502.74      418.90    155.20 o 
  -1  30   4       35.87       37.70     92.02 o 
   0  30   4      157.41       97.79    161.61 o 
   1  30   4        2.07        1.47     85.76 o 
 -10   1   5      274.16      152.98     84.82 o 
  -9   1   5       93.06      138.27     73.01 o 
  -8   1   5       45.76      115.52     62.04 o 
  -7   1   5     1192.53     1331.73     77.28 o 
  -6   1   5      263.82      219.38     49.64 o 
  -5   1   5      229.34      152.53     61.10 o 
  -4   1   5     1042.94     1101.64     56.50 o 
  -3   1   5     7759.98     8218.21    160.17 o 
  -2   1   5       76.67       74.04     26.23 o 
  -1   1   5     3755.40     3953.35     85.97 o 
   0   1   5     1013.71      837.04     35.06 o 
   1   1   5    13671.48    13560.76    359.99 o 
   2   1   5     3910.45     3894.21     51.17 o 
   3   1   5     1675.68     1671.56     44.11 o 
   4   1   5     1080.55     1076.96     38.27 o 
   5   1   5     4397.86     4390.84     78.78 o 
   6   1   5     3145.61     3027.05     84.38 o 
   7   1   5     1719.74     1761.16     71.47 o 
   8   1   5     1250.22     1295.31    119.25 o 
   9   1   5        2.79      -23.60     92.64 o 
  10   1   5       23.11       97.35    112.84 o 
 -10   2   5      274.87      215.47     83.21 o 
  -9   2   5      922.43     1282.55    112.31 o 
  -8   2   5      771.54      769.53     85.78 o 
  -7   2   5       63.64        6.93     49.04 o 
  -6   2   5       52.45      -22.05     39.52 o 
  -5   2   5      646.89      670.94     86.60 o 
  -4   2   5    18982.00    20091.92    340.27 o 
  -3   2   5       99.91       78.27     26.05 o 
  -2   2   5       32.53       19.47     19.96 o 
  -1   2   5      301.57      292.20     28.98 o 
   0   2   5     5332.07     5992.10     89.57 o 
   1   2   5     2992.23     2932.51     69.26 o 
   2   2   5    19433.73    21430.24    227.96 o 
   3   2   5      748.49      718.08     23.10 o 
   4   2   5       65.50       74.74     24.96 o 
   5   2   5      214.95      159.21     27.74 o 
   6   2   5      248.87      291.15     55.36 o 
   7   2   5     1989.38     1771.02     72.52 o 
   8   2   5        0.77      -33.98     79.11 o 
   9   2   5        6.34      -78.46     92.31 o 
  10   2   5        2.57      -27.20    111.34 o 
 -10   3   5        0.92       21.51     75.83 o 
  -9   3   5      169.27      248.14    108.87 o 
  -8   3   5        0.86       48.48     59.81 o 
  -7   3   5      241.71      134.17     52.65 o 
  -6   3   5      388.02      360.94     53.55 o 
  -5   3   5      143.60      139.34     38.84 o 
  -4   3   5        2.62       28.49     36.02 o 
  -3   3   5      518.96      475.02     59.59 o 
  -2   3   5        2.34      -18.24     19.94 o 
   0   3   5       66.27       50.40     14.48 o 
   1   3   5     2757.55     2686.30     37.44 o 
   2   3   5       55.11       52.65     13.79 o 
   3   3   5     6798.54     8201.15    144.36 o 
   4   3   5     4264.11     4353.07     84.25 o 
   5   3   5     2055.67     2393.18     60.64 o 
   6   3   5       50.85       53.30     28.36 o 
   7   3   5     1751.85     1830.20     96.50 o 
   8   3   5      405.18      336.26     88.79 o 
   9   3   5       40.36       47.45    156.71 o 
  10   3   5        6.75      109.86    112.82 o 
 -10   4   5        2.73      -39.16     79.99 o 
  -9   4   5      960.21     1237.99    108.92 o 
  -8   4   5     1097.81     1229.68    225.66 o 
  -7   4   5       13.44       76.70     81.49 o 
  -6   4   5        9.77      105.52     45.34 o 
  -5   4   5     1146.49     1036.08     62.36 o 
  -4   4   5    18733.46    21176.37    521.86 o 
  -3   4   5        3.83       13.73     25.52 o 
  -2   4   5     3078.66     3232.31     66.36 o 
  -1   4   5      213.34      215.69     46.69 o 
   0   4   5    16097.14    17056.67    189.31 o 
   1   4   5     3094.30     2983.32     47.74 o 
   2   4   5    10563.84    10491.46    111.36 o 
   3   4   5     1365.99     1238.02     34.71 o 
   4   4   5     6805.05     6669.92     86.75 o 
   5   4   5      974.45      929.04     44.05 o 
   6   4   5     1312.50     1300.63     62.23 o 
   7   4   5     1048.39     1080.15    155.14 o 
   8   4   5       86.45       16.25     78.88 o 
   9   4   5      276.26      217.61    104.14 o 
  10   4   5       71.60      111.31    115.44 o 
 -10   5   5       27.03       61.26     82.91 o 
  -9   5   5      281.16      115.75     73.99 o 
  -8   5   5      229.13      187.28     64.47 o 
  -7   5   5      330.06      423.30     67.59 o 
  -6   5   5       15.39       38.54     43.25 o 
  -5   5   5        7.40        5.37     39.14 o 
  -4   5   5      447.43      489.77     49.95 o 
  -3   5   5     6768.34     6705.40    139.44 o 
  -2   5   5       28.04       27.95     16.02 o 
  -1   5   5     1383.02     1457.37     33.55 o 
   0   5   5       28.48       -6.08     10.80 o 
   1   5   5     4400.67     4659.69     58.30 o 
   2   5   5     2473.97     2580.17     40.51 o 
   3   5   5        3.70      -12.97     16.46 o 
   4   5   5     2859.49     2751.90     57.91 o 
   5   5   5     1526.93     1408.68     46.89 o 
   6   5   5      336.99      312.14     77.94 o 
   7   5   5      533.53      648.69     74.61 o 
   8   5   5        2.93      -32.73     78.33 o 
   9   5   5        7.11       55.69    100.90 o 
  10   5   5       97.36      159.16    124.93 o 
 -10   6   5       57.00       87.32    180.20 o 
  -9   6   5      180.91      109.75     76.83 o 
  -8   6   5      973.92      899.85     91.00 o 
  -7   6   5      342.96      492.59    132.00 o 
  -6   6   5     4186.32     3900.11    121.91 o 
  -5   6   5      204.48      151.90     44.57 o 
  -4   6   5     2357.16     2599.35     84.01 o 
  -3   6   5       41.27        1.23     22.15 o 
  -2   6   5    20590.52    22420.73    281.75 o 
  -1   6   5      967.55      887.27     26.91 o 
   0   6   5     6995.57     7686.47     87.35 o 
   1   6   5        4.04       15.80     11.50 o 
   2   6   5     4837.73     5044.23     64.83 o 
   3   6   5     2680.48     2566.18     45.21 o 
   4   6   5     3329.62     3486.41     67.72 o 
   5   6   5     1751.98     1795.45     52.06 o 
   6   6   5      606.06      815.20     47.40 o 
   7   6   5       41.18        3.19     45.06 o 
   8   6   5        3.19       19.17     53.37 o 
   9   6   5      843.25      858.12    294.90 o 
  10   6   5       74.55      -46.98    142.51 o 
 -10   7   5      119.14       69.67     87.45 o 
  -9   7   5       20.72       40.30     87.47 o 
  -8   7   5      534.19      617.52     83.55 o 
  -7   7   5     5771.11     6250.55    170.23 o 
  -6   7   5      760.56      741.37    108.22 o 
  -5   7   5     1555.41     1839.11     85.16 o 
  -4   7   5       81.20       33.58     33.42 o 
  -3   7   5      450.15      369.34     55.23 o 
  -2   7   5       50.42       46.20     22.88 o 
  -1   7   5     2752.62     2809.80     49.83 o 
   0   7   5      492.99      455.10     20.01 o 
   1   7   5     8556.39     9486.97    137.99 o 
   2   7   5     3282.10     3208.29     48.84 o 
   3   7   5     1140.07     1215.61     34.89 o 
   4   7   5      478.83      519.47     49.58 o 
   5   7   5      789.15      725.30     40.42 o 
   6   7   5      368.98      376.03     40.45 o 
   7   7   5      112.59      -22.78     44.80 o 
   8   7   5      365.02      342.80    195.26 o 
   9   7   5       73.79      102.74    140.35 o 
  10   7   5      763.90      905.09    201.02 o 
 -10   8   5        0.67      -85.30     85.30 o 
  -9   8   5       25.21      -42.44     74.68 o 
  -8   8   5       48.46      144.23     64.40 o 
  -7   8   5       34.13       73.78     55.47 o 
  -6   8   5        3.31       -5.31     62.03 o 
  -5   8   5        4.85      -39.18     60.59 o 
  -4   8   5       37.14      -23.25     27.46 o 
  -3   8   5       53.81       34.83     17.82 o 
  -2   8   5    17780.13    20080.93    224.65 o 
  -1   8   5      313.42      337.95     23.04 o 
   0   8   5      340.42      309.23     29.96 o 
   1   8   5      110.78       73.16     15.34 o 
   2   8   5       43.99       78.69     17.28 o 
   3   8   5        4.35       -4.24     19.15 o 
   4   8   5      400.89      441.47     33.39 o 
   5   8   5      195.40      146.65     43.77 o 
   6   8   5       48.12       -5.29     31.45 o 
   7   8   5       85.23       37.33     46.92 o 
   8   8   5       24.37      -19.63     67.72 o 
   9   8   5      154.51      233.73    155.20 o 
  10   8   5      116.65       89.63    152.02 o 
 -10   9   5       47.07      -35.37     93.79 o 
  -9   9   5      165.86      221.70     81.50 o 
  -8   9   5      461.02      514.89    113.41 o 
  -7   9   5     3739.37     3805.28    131.61 o 
  -6   9   5     1490.42     1566.39     83.25 o 
  -5   9   5       43.61      -19.46     45.10 o 
  -4   9   5       38.56      -27.77     27.77 o 
  -3   9   5     2976.61     3085.89     93.91 o 
  -2   9   5       10.68      -16.61     16.61 o 
  -1   9   5    18816.15    19310.60    225.45 o 
   0   9   5     1355.20     1204.97     31.65 o 
   1   9   5     4310.26     4418.09     65.67 o 
   2   9   5      433.26      368.59     24.73 o 
   3   9   5     5853.70     5186.17     81.73 o 
   4   9   5     6035.43     6148.99     97.56 o 
   5   9   5      893.79     1014.95     53.49 o 
   6   9   5        8.11       -0.08     37.90 o 
   7   9   5       17.47       58.25     55.27 o 
   8   9   5     1045.12     1263.76    107.12 o 
   9   9   5      343.75      351.46    155.92 o 
 -10  10   5      226.87      284.09    104.81 o 
  -9  10   5        1.34       27.52     81.27 o 
  -8  10   5      668.23      635.76     89.49 o 
  -7  10   5      188.60      113.00     61.23 o 
  -6  10   5       42.24       10.81     68.16 o 
  -5  10   5       81.85      107.07     59.80 o 
  -4  10   5      538.29      528.15     51.59 o 
  -3  10   5       71.26       69.55     20.09 o 
  -2  10   5     2174.90     2068.05     45.38 o 
  -1  10   5      261.71      208.67     19.64 o 
   0  10   5     2470.83     2302.02     50.87 o 
   1  10   5      150.23      117.88     23.84 o 
   2  10   5       23.97       41.61     18.47 o 
   3  10   5     1333.05     1300.09     39.27 o 
   4  10   5     3539.33     3969.43     74.84 o 
   5  10   5      873.40      908.95     85.96 o 
   6  10   5     1087.65      961.05    221.34 o 
   7  10   5        0.89       -2.29     58.46 o 
   8  10   5       26.20        5.77     66.86 o 
   9  10   5      264.41      126.09    149.43 o 
  -9  11   5      172.40      120.32     83.05 o 
  -8  11   5      165.22      172.26     73.22 o 
  -7  11   5     2551.54     2613.94    113.09 o 
  -6  11   5     1484.78     1369.23    107.93 o 
  -5  11   5     3202.02     3465.08    115.06 o 
  -4  11   5       18.57       24.43     30.84 o 
  -3  11   5      495.27      591.40     46.14 o 
  -2  11   5       30.39       33.86     18.40 o 
  -1  11   5     4742.69     4791.16     67.15 o 
   0  11   5     1389.37     1430.35     50.03 o 
   1  11   5      148.50      132.69     25.52 o 
   2  11   5       37.52       28.34     23.93 o 
   3  11   5     1636.78     1569.52     53.57 o 
   4  11   5     2361.23     2284.62     68.03 o 
   5  11   5      457.02      588.99     64.24 o 
   6  11   5        4.51       18.69     46.11 o 
   7  11   5      139.77      106.92    119.89 o 
   8  11   5     1373.51     1353.79    238.41 o 
   9  11   5       12.06      -51.44    124.21 o 
  -9  12   5       64.19       88.62     87.53 o 
  -8  12   5      259.02      528.55    199.29 o 
  -7  12   5     1203.15     1282.05    113.84 o 
  -6  12   5     2007.76     2029.50    126.38 o 
  -5  12   5      526.27      649.40     70.75 o 
  -4  12   5       81.08       62.75     40.79 o 
  -3  12   5       27.12        8.88     19.72 o 
  -2  12   5     3064.59     2884.99     52.51 o 
  -1  12   5     1804.23     1714.26     46.69 o 
   0  12   5     3065.39     3218.05     74.12 o 
   1  12   5       69.30       34.83     22.96 o 
   2  12   5      115.55       54.69     26.32 o 
   3  12   5     2601.17     2423.48     67.41 o 
   4  12   5    15307.21    13811.09    267.74 o 
   5  12   5     1836.96     1795.31     67.69 o 
   6  12   5      340.61      235.86     59.72 o 
   7  12   5      175.55      198.63     64.06 o 
   8  12   5       75.01       87.40     74.29 o 
   9  12   5      965.74     1135.20    177.46 o 
  -9  13   5      307.06      220.33    149.72 o 
  -8  13   5        0.49       20.89    120.97 o 
  -7  13   5        0.03      109.23     92.22 o 
  -6  13   5       64.83       78.10     76.37 o 
  -5  13   5      348.37      353.79     63.49 o 
  -4  13   5      443.40      479.82     86.16 o 
  -3  13   5      380.41      288.33     33.40 o 
  -2  13   5      298.37      234.56     33.25 o 
  -1  13   5       17.93       -3.14     32.82 o 
   0  13   5      180.08       90.41     34.28 o 
   1  13   5     5705.60     5868.67    135.87 o 
   2  13   5       25.76       10.73     27.22 o 
   3  13   5      117.98      115.75     32.87 o 
   4  13   5       10.30       50.19     35.60 o 
   5  13   5     3071.57     3311.50     91.15 o 
   6  13   5      100.20       65.28     64.41 o 
   7  13   5      480.45      560.51     78.96 o 
   8  13   5      506.68      586.82     91.69 o 
   9  13   5      200.06      339.27     91.62 o 
  -9  14   5      273.25      488.79    172.05 o 
  -8  14   5      764.17      488.64    138.77 o 
  -7  14   5       28.12       42.80     91.65 o 
  -6  14   5      795.92     1172.83    127.96 o 
  -5  14   5      422.46      333.52     57.45 o 
  -4  14   5      771.86      954.82     59.83 o 
  -3  14   5       97.68       89.17     28.33 o 
  -2  14   5     6599.53     6764.33     91.43 o 
  -1  14   5       17.68        6.50     25.71 o 
   0  14   5     3037.25     2472.10     67.43 o 
   1  14   5     1082.40     1047.59     57.55 o 
   2  14   5     4915.69     4809.55    127.86 o 
   3  14   5     1188.46     1174.67     53.29 o 
   4  14   5      941.52     1108.75     56.10 o 
   5  14   5      905.03      894.55     72.92 o 
   6  14   5      612.35     1061.35     88.38 o 
   7  14   5      568.23      782.14     90.87 o 
   8  14   5        1.63       40.06    133.72 o 
   9  14   5      299.54      262.86     99.73 o 
  -9  15   5        1.07        1.35     81.30 o 
  -8  15   5        0.70      -14.83     71.69 o 
  -6  15   5      182.99      178.67     47.57 o 
  -5  15   5     1010.60     1128.22     76.04 o 
  -4  15   5        1.02        3.32     38.79 o 
  -3  15   5      447.13      287.02     35.90 o 
  -2  15   5       52.51       35.18     32.22 o 
  -1  15   5     2444.97     2614.25     73.27 o 
   0  15   5      133.01       82.52     30.24 o 
   1  15   5      448.32      641.35     55.93 o 
   2  15   5       15.92      -13.09     29.59 o 
   3  15   5      153.94       95.33     39.04 o 
   4  15   5      881.61      902.73     58.86 o 
   5  15   5      499.30      543.90     75.80 o 
   6  15   5      106.70      151.98     61.63 o 
   7  15   5      129.34       78.59     67.44 o 
   8  15   5        2.61        7.49    131.85 o 
   9  15   5        0.27       44.71     93.81 o 
  -9  16   5      536.99      473.85    110.88 o 
  -8  16   5      339.77      290.39     89.45 o 
  -7  16   5       28.97      -48.13     93.81 o 
  -6  16   5      181.36      134.16     65.55 o 
  -5  16   5        2.09       12.76     40.60 o 
  -4  16   5     2063.19     1895.49     73.05 o 
  -3  16   5        9.55       48.88     36.95 o 
  -2  16   5       95.29       93.50     38.58 o 
  -1  16   5        9.27       10.62     30.25 o 
   0  16   5       89.34      206.64     34.54 o 
   1  16   5     1196.20     1151.73     51.65 o 
   2  16   5     4834.71     4840.83    131.87 o 
   3  16   5     1179.02     1206.94     56.83 o 
   4  16   5        3.53       36.58     40.75 o 
   5  16   5       38.34       71.01     73.42 o 
   6  16   5     1658.31     1328.36    360.97 o 
   7  16   5     1253.91     1330.63     98.93 o 
   8  16   5       25.02      -42.94    136.17 o 
  -8  17   5       79.63       -7.16     82.91 o 
  -7  17   5      100.98       -7.49     83.29 o 
  -6  17   5      167.59      166.50     79.83 o 
  -5  17   5     2867.60     2909.28    228.18 o 
  -4  17   5       30.69      -39.80     39.80 o 
  -3  17   5      572.09      794.87     84.03 o 
  -2  17   5        6.51       14.89     34.08 o 
  -1  17   5       52.50       -6.96     32.35 o 
   0  17   5      703.44      704.26     49.02 o 
   1  17   5     4511.14     4275.05    124.46 o 
   2  17   5     3439.34     3332.72    197.49 o 
   3  17   5     2384.29     2397.20     83.15 o 
   4  17   5      282.44      330.76     72.39 o 
   5  17   5      714.05     1020.82     88.43 o 
   6  17   5     2130.69     2093.43    105.81 o 
   7  17   5     1105.01     1225.05    130.70 o 
   8  17   5      288.70      125.80    143.09 o 
  -8  18   5       10.27      -10.45     91.09 o 
  -7  18   5      110.59       93.81     95.39 o 
  -6  18   5      586.62      641.86     92.15 o 
  -5  18   5       50.55       21.92     57.18 o 
  -4  18   5       79.60      -17.98     56.13 o 
  -3  18   5      202.62      160.79     75.65 o 
  -2  18   5       57.74       55.67     39.35 o 
  -1  18   5      306.21      390.44     45.30 o 
   0  18   5      667.91      887.23     52.60 o 
   1  18   5       55.16       33.74     34.82 o 
   2  18   5      845.03      989.20     69.65 o 
   3  18   5      603.40      458.62    111.82 o 
   4  18   5     1008.80     1183.99     85.00 o 
   5  18   5        0.88      -15.26     56.84 o 
   6  18   5      457.26      627.42     87.83 o 
   7  18   5        2.46       83.15     74.05 o 
   8  18   5       90.29       10.66    145.54 o 
  -8  19   5       72.46      106.63    114.56 o 
  -7  19   5       44.46      105.34     99.72 o 
  -6  19   5       58.72       42.88     68.19 o 
  -5  19   5     2408.70     2435.81    117.31 o 
  -4  19   5      668.08      576.93     75.15 o 
  -3  19   5     3064.37     2753.04    111.65 o 
  -2  19   5        0.61      -13.23     48.40 o 
  -1  19   5       60.87      177.06     40.93 o 
   0  19   5      604.29      733.11    101.16 o 
   1  19   5     4803.35     4839.86    112.98 o 
   2  19   5        5.85      -29.67     38.05 o 
   3  19   5      234.50      144.55     64.80 o 
   4  19   5       60.41        3.48     46.17 o 
   5  19   5      469.08      644.77     84.19 o 
   6  19   5      984.68     1423.12    114.21 o 
   7  19   5      287.59      135.27     81.12 o 
   8  19   5      628.46      837.36    191.80 o 
  -8  20   5        2.34      -32.42    120.61 o 
  -7  20   5        0.60      -76.18     76.18 o 
  -6  20   5       25.33      -28.10     73.26 o 
  -5  20   5      391.70      337.73     91.86 o 
  -4  20   5     2915.20     2919.74    167.80 o 
  -3  20   5       76.97       29.21     57.80 o 
  -2  20   5     1693.55     1645.04     91.06 o 
  -1  20   5       29.91       57.72     51.75 o 
   0  20   5     1678.18     1392.25     62.95 o 
   1  20   5      121.41      190.57     45.47 o 
   2  20   5     1343.65     1525.12     69.55 o 
   3  20   5       20.32      -37.86     44.58 o 
   4  20   5      500.34      396.20     55.17 o 
   5  20   5       31.60      -26.96     62.18 o 
   6  20   5       95.46      178.11     72.80 o 
   7  20   5      695.50      892.88    109.37 o 
  -7  21   5      208.65      210.56     94.10 o 
  -6  21   5       48.11      -59.54     78.65 o 
  -5  21   5      102.44       56.88     80.19 o 
  -4  21   5       77.46      103.26     66.66 o 
  -3  21   5     1071.09     1301.01    105.77 o 
  -2  21   5       31.23       53.06     53.39 o 
  -1  21   5       68.86       62.12     52.41 o 
   0  21   5      142.06       91.81     84.01 o 
   1  21   5       19.94      -39.09     47.78 o 
   2  21   5      213.74      298.37     99.91 o 
   3  21   5      237.38      248.51     55.78 o 
   4  21   5      478.42      621.82     82.56 o 
   5  21   5      454.89      493.63     92.08 o 
   6  21   5      276.27      453.87    147.99 o 
   7  21   5      105.79      243.77     91.52 o 
  -7  22   5      277.18       86.63     95.73 o 
  -6  22   5      477.91      413.17     92.81 o 
  -5  22   5       15.66       81.22     73.09 o 
  -4  22   5     3792.98     3873.64    148.77 o 
  -3  22   5        7.89       37.16     65.41 o 
  -2  22   5     3371.41     3204.89    126.55 o 
  -1  22   5       47.10      -11.02     54.31 o 
   0  22   5      645.14      700.41     77.93 o 
   1  22   5      472.39      466.19     70.43 o 
   2  22   5     1133.20     1058.31    195.25 o 
   3  22   5     1402.92     1367.49    125.77 o 
   4  22   5      519.28      665.79     85.51 o 
   5  22   5      311.79      305.57     82.35 o 
   6  22   5      563.43      714.33    102.72 o 
   7  22   5      641.88      589.88    113.70 o 
  -6  23   5        4.10       65.34     86.73 o 
  -5  23   5      485.54      267.03    158.44 o 
  -4  23   5       17.09       14.79     71.11 o 
  -3  23   5       60.29       11.30     66.18 o 
  -2  23   5        1.70       22.39     60.03 o 
  -1  23   5     1009.27     1195.41     99.67 o 
   0  23   5        4.91       33.28     58.73 o 
   1  23   5     1543.97     1494.23     93.24 o 
   2  23   5     1079.26     1197.95    201.16 o 
   3  23   5       39.40      -11.01     62.07 o 
   4  23   5      260.59      239.06     93.95 o 
   5  23   5        0.99       22.46     72.82 o 
   6  23   5      406.04      384.61    113.91 o 
  -6  24   5      493.43      393.37    163.99 o 
  -5  24   5        6.98      -39.41     84.26 o 
  -4  24   5       39.40      -75.83     79.18 o 
  -3  24   5       63.34      -30.76     65.45 o 
  -2  24   5     4023.41     3978.70    177.67 o 
  -1  24   5       97.76       13.12     61.41 o 
   0  24   5     1160.67     1223.11     85.69 o 
   1  24   5        1.28      -51.62     60.13 o 
   2  24   5      476.87      503.24     79.79 o 
   3  24   5      562.88      531.36    205.77 o 
   4  24   5      262.64      248.72     96.98 o 
   5  24   5      262.01      309.53    112.69 o 
   6  24   5      146.93      325.81    127.38 o 
  -5  25   5      281.88      243.17    170.25 o 
  -4  25   5       32.66      -36.50     75.42 o 
  -3  25   5       54.54      -59.00     71.42 o 
  -2  25   5       20.54       24.69     67.83 o 
  -1  25   5      602.18      551.31     87.17 o 
   0  25   5       42.04       38.06     60.64 o 
   1  25   5     3313.27     3065.49    131.43 o 
   2  25   5      729.81      810.67    196.70 o 
   3  25   5      100.74       82.26     73.88 o 
   4  25   5       33.34       39.77     91.94 o 
   5  25   5       26.93      165.86    116.58 o 
  -5  26   5       16.88       23.86    102.38 o 
  -4  26   5        3.47      -39.19     83.97 o 
  -3  26   5        8.66       19.47     72.40 o 
  -2  26   5     1013.74      892.46    108.43 o 
  -1  26   5        0.09       37.92     65.86 o 
   0  26   5       16.65       61.91     66.43 o 
   1  26   5       14.90       -6.32     69.55 o 
   2  26   5       22.67       -2.74     75.45 o 
   3  26   5       39.69        0.91     75.74 o 
   4  26   5      202.50      193.53    113.55 o 
   5  26   5      151.02       16.57    120.61 o 
  -4  27   5      200.56      351.00    100.39 o 
  -3  27   5      102.33       70.38     84.76 o 
  -2  27   5        0.13      -16.76     79.78 o 
  -1  27   5     1361.14     1428.88    187.33 o 
   0  27   5      192.47      167.11     79.36 o 
   1  27   5      557.35      380.10     86.73 o 
   2  27   5      100.77       75.66     78.27 o 
   3  27   5      906.40      840.59    116.29 o 
   4  27   5      575.11      831.31    150.01 o 
  -3  28   5       30.60      -64.59     82.94 o 
  -2  28   5      225.59      163.22     85.49 o 
  -1  28   5       62.88       79.37     86.75 o 
   0  28   5        2.32       96.18     80.24 o 
   1  28   5        5.41      -77.55     77.55 o 
   2  28   5      149.53       90.21     86.67 o 
   3  28   5      164.24      134.34    166.36 o 
  -2  29   5        5.69      -68.26     84.49 o 
  -1  29   5     1094.64     1085.73    121.46 o 
   0  29   5       62.13       -8.38    189.06 o 
   1  29   5      227.82      119.30    120.40 o 
   2  29   5        1.22       67.08     94.21 o 
   0  30   5      223.67      209.81    131.71 o 
 -10   0   6      453.23      488.79    133.00 o 
  -9   0   6      205.32      277.54    112.40 o 
  -8   0   6       12.83       16.28     87.04 o 
  -7   0   6      368.42      305.49     81.56 o 
  -6   0   6       63.12       97.84     60.81 o 
  -5   0   6       43.26        5.91     56.20 o 
  -4   0   6    14926.84    14330.70    370.91 o 
  -3   0   6       17.85        7.06     39.63 o 
  -2   0   6    26397.17    29637.81    651.62 o 
  -1   0   6      341.16      283.30     45.68 o 
   0   0   6     1176.44     1191.56     71.04 o 
   1   0   6     4834.35     5013.52    119.31 o 
   2   0   6    14186.85    14013.79    230.87 o 
   3   0   6     2652.40     2654.30     52.07 o 
   4   0   6     3742.96     3693.44     98.51 o 
   5   0   6     2273.69     2211.01     80.52 o 
   6   0   6    14773.87    14345.92    326.10 o 
   7   0   6     4637.48     4316.93    212.26 o 
   8   0   6        1.11      -57.78    112.83 o 
   9   0   6       49.14      -61.82    131.27 o 
  10   0   6       93.07       -4.03    161.54 o 
 -10   1   6       29.83        0.32     79.15 o 
  -9   1   6      205.55      167.89     76.19 o 
  -8   1   6       77.31      110.03     60.27 o 
  -7   1   6     1119.07     1168.93     74.10 o 
  -6   1   6       20.04      -42.85     42.85 o 
  -5   1   6     2684.27     2962.98    110.96 o 
  -4   1   6       75.79       46.13     35.44 o 
  -3   1   6     1621.17     2119.57     70.25 o 
  -2   1   6       20.16       22.07     24.71 o 
  -1   1   6     1825.45     2306.69     66.88 o 
   0   1   6        0.26      -14.79     14.79 o 
   1   1   6        5.87       28.10     12.90 o 
   2   1   6     1412.32     1589.54     29.45 o 
   3   1   6     5109.15     5991.40     75.46 o 
   4   1   6        9.79       11.29     27.16 o 
   5   1   6      743.77      851.11     40.33 o 
   6   1   6      571.10      621.97     58.15 o 
   7   1   6     4002.48     3708.35    102.69 o 
   8   1   6      275.68      111.93     80.63 o 
   9   1   6       25.40        8.70     94.45 o 
  10   1   6        3.61       46.66    114.12 o 
 -10   2   6      101.15       -3.68     96.33 o 
  -9   2   6       31.98       29.51     73.49 o 
  -8   2   6       76.13       -3.28     60.37 o 
  -7   2   6      345.18      456.98     68.29 o 
  -6   2   6     1042.68     1061.62     68.87 o 
  -5   2   6       19.09       -0.98     37.81 o 
  -4   2   6     1837.24     2249.54     79.22 o 
  -3   2   6       76.84       47.51     29.47 o 
  -2   2   6     5966.28     6863.99    137.58 o 
  -1   2   6        4.44      -16.49     22.32 o 
   0   2   6     7047.04     7359.59    122.10 o 
   1   2   6     1103.76     1099.28     30.95 o 
   2   2   6     5371.34     5698.02     77.32 o 
   3   2   6     2613.66     2696.72     56.09 o 
   4   2   6     2068.30     2015.43     43.46 o 
   5   2   6     2792.80     2698.17     61.90 o 
   6   2   6      553.84      566.20     44.21 o 
   7   2   6     1777.61     1693.90     74.45 o 
   8   2   6       70.66      143.77    118.67 o 
   9   2   6      154.93      155.78    125.80 o 
  10   2   6       16.18     -114.47    114.47 o 
 -10   3   6      424.83      344.57     95.37 o 
  -9   3   6     1740.09     1786.05    106.42 o 
  -8   3   6      395.38      465.10     85.60 o 
  -7   3   6      148.66      182.62     58.22 o 
  -6   3   6       25.48       19.75     42.83 o 
  -5   3   6     4107.35     4316.44    121.50 o 
  -4   3   6      134.02       82.03     37.32 o 
  -3   3   6     6867.31     6573.60    157.21 o 
  -2   3   6        0.41        8.34     28.89 o 
  -1   3   6     2855.73     3009.96    160.67 o 
   0   3   6       77.77       74.77     14.81 o 
   1   3   6    10408.29    11099.63    116.07 o 
   2   3   6     5177.12     5209.43     74.68 o 
   3   3   6      245.96      421.10     35.03 o 
   4   3   6      176.91      137.97     26.13 o 
   5   3   6      483.47      561.09     31.09 o 
   6   3   6     2878.37     2760.40     67.03 o 
   7   3   6      113.35      105.20     48.93 o 
   8   3   6     1090.50     1317.13    125.99 o 
   9   3   6       10.03      -46.47     90.60 o 
  10   3   6      225.98      252.79    123.42 o 
 -10   4   6      414.14      451.12     98.68 o 
  -9   4   6      342.16      326.63     86.85 o 
  -8   4   6      243.64      278.28     72.49 o 
  -7   4   6      201.82      107.37     56.79 o 
  -6   4   6     1638.15     1683.32    151.52 o 
  -5   4   6       25.41       63.82     40.07 o 
  -4   4   6      703.12      825.55     53.04 o 
  -3   4   6      103.36       38.52     29.85 o 
  -2   4   6      907.44      905.39     46.18 o 
  -1   4   6      447.56      201.94     24.13 o 
   0   4   6      959.60     1157.17     31.54 o 
   1   4   6       74.63       83.79     13.35 o 
   2   4   6      663.99      621.92     24.70 o 
   3   4   6      451.34      437.75     26.34 o 
   4   4   6     3776.93     4050.10     72.49 o 
   5   4   6     2269.35     2088.66     51.50 o 
   6   4   6      596.55      718.02     45.61 o 
   7   4   6      135.09       45.63     45.74 o 
   8   4   6       12.67      -42.74     82.55 o 
   9   4   6       26.15       64.23     96.44 o 
  10   4   6        0.46      -81.98    114.65 o 
 -10   5   6       99.79      112.97     85.64 o 
  -9   5   6      522.14      590.15     93.84 o 
  -8   5   6      330.24      416.16    103.82 o 
  -7   5   6       18.83       77.81     55.12 o 
  -6   5   6      108.05       60.39     49.81 o 
  -5   5   6     9222.12    10589.61    520.85 o 
  -4   5   6       82.61       66.11     34.49 o 
  -3   5   6      335.37      313.78     43.95 o 
  -2   5   6      277.94      228.90     42.81 o 
  -1   5   6     6816.28     6669.75    108.51 o 
   0   5   6      155.13      107.98     14.28 o 
   1   5   6     2940.44     2805.01     42.58 o 
   2   5   6     1746.98     1811.57     33.36 o 
   3   5   6    13521.71    13745.56    192.25 o 
   4   5   6     2506.08     2195.06     52.57 o 
   5   5   6      769.34      652.02     38.78 o 
   6   5   6     4004.15     3716.11    118.04 o 
   7   5   6      803.80      615.15     64.35 o 
   8   5   6      589.87      508.35     98.46 o 
   9   5   6      290.36      172.01    102.82 o 
  10   5   6      863.37      748.02    203.47 o 
 -10   6   6       59.37      -86.96     86.96 o 
  -9   6   6      332.88      299.90     84.09 o 
  -8   6   6      921.55      832.09     96.48 o 
  -7   6   6       41.69       74.23     65.06 o 
  -6   6   6        3.05      -47.02     47.02 o 
  -5   6   6       30.06       -5.49     40.93 o 
  -4   6   6     2768.98     2899.80     91.14 o 
  -3   6   6        0.35       22.01     34.36 o 
  -2   6   6       29.73       12.27     18.14 o 
  -1   6   6      291.43      232.00     32.95 o 
   0   6   6       20.24       14.10     13.03 o 
   1   6   6     1201.45     1398.73     29.90 o 
   2   6   6     9772.31    10804.64    118.12 o 
   3   6   6       22.74       13.18     16.60 o 
   4   6   6      122.28       48.85     23.71 o 
   5   6   6       38.09       25.89     27.87 o 
   6   6   6      990.64     1054.76     75.45 o 
   7   6   6     1192.80     1187.15    230.49 o 
   8   6   6        0.26      -64.01     64.01 o 
   9   6   6      128.98       52.60    101.61 o 
  10   6   6      155.55      157.36    175.51 o 
 -10   7   6       26.15       78.02     93.69 o 
  -9   7   6       80.55      102.32     79.01 o 
  -8   7   6      169.76      215.88     72.67 o 
  -7   7   6      137.34       36.25     58.20 o 
  -6   7   6      660.00      733.58     74.14 o 
  -5   7   6     3074.31     3234.92    109.08 o 
  -4   7   6        3.66        4.76     39.63 o 
  -3   7   6     2051.45     2363.68     89.60 o 
  -2   7   6       15.20        9.89     17.54 o 
  -1   7   6    17054.60    18370.30    246.49 o 
   0   7   6      171.36      155.00     16.63 o 
   1   7   6       20.56        5.82     13.20 o 
   2   7   6        2.08        5.43     14.30 o 
   3   7   6       57.65       29.31     16.78 o 
   4   7   6     2421.93     2291.13     55.29 o 
   5   7   6     2416.23     2585.75     63.53 o 
   6   7   6     1080.30     1183.29     69.43 o 
   7   7   6        1.61       48.72     48.32 o 
   8   7   6       13.12        4.16     56.26 o 
   9   7   6        6.48       33.58    141.65 o 
 -10   8   6      122.32      151.89     98.12 o 
  -9   8   6       85.02      142.97     84.60 o 
  -8   8   6      432.63      626.16     89.05 o 
  -7   8   6     1118.60     1289.29    102.21 o 
  -6   8   6     2925.06     3154.24    111.41 o 
  -5   8   6        7.97       52.82     42.66 o 
  -4   8   6       16.88       47.68     37.34 o 
  -3   8   6       12.61        9.38     24.39 o 
  -2   8   6    16956.95    17716.58    204.77 o 
  -1   8   6      118.34       58.53     15.13 o 
   0   8   6    15830.42    17386.81    198.78 o 
   1   8   6      149.75      110.60     15.66 o 
   2   8   6      796.97      715.64     25.21 o 
   3   8   6      376.43      375.62     26.38 o 
   4   8   6     2414.38     2077.08     47.00 o 
   5   8   6     1865.73     1729.59     53.71 o 
   6   8   6      943.66      897.89    183.17 o 
   7   8   6      222.18      198.01     64.33 o 
   8   8   6       76.03      127.94     70.28 o 
   9   8   6     1462.17     1649.94    221.77 o 
 -10   9   6        0.03      -26.06     95.44 o 
  -9   9   6      109.98      157.71     85.52 o 
  -8   9   6       21.05       24.93     69.20 o 
  -7   9   6       71.92        2.17     62.61 o 
  -6   9   6        9.35      -23.66     50.98 o 
  -5   9   6        3.71      -31.14     41.86 o 
  -4   9   6       38.51       42.27     46.45 o 
  -3   9   6      496.95      502.70     32.20 o 
  -2   9   6      597.61      644.25     37.98 o 
  -1   9   6     1207.53     1480.12     34.27 o 
   0   9   6       22.63       13.56     16.19 o 
   1   9   6       13.29       21.84     14.60 o 
   2   9   6      404.00      378.30     34.74 o 
   3   9   6      109.52       67.88     21.92 o 
   4   9   6       57.09       45.04     22.72 o 
   5   9   6     1484.56     1152.04     46.21 o 
   6   9   6      433.36      478.03     53.82 o 
   7   9   6       27.30        1.74     61.16 o 
   8   9   6       29.53       95.91     69.28 o 
   9   9   6        7.67       58.22    138.91 o 
 -10  10   6        1.77      -35.44     97.19 o 
  -9  10   6       10.37      -79.51     84.70 o 
  -8  10   6      498.97      498.56     87.66 o 
  -7  10   6      805.28      992.79    215.79 o 
  -6  10   6     3125.21     2776.20    107.97 o 
  -5  10   6        1.79      -47.26     47.26 o 
  -4  10   6      213.99      202.31     38.27 o 
  -3  10   6      283.38      215.33     28.13 o 
  -2  10   6     6200.57     6861.18     89.52 o 
  -1  10   6       44.81        9.50     16.01 o 
   0  10   6    15222.32    16102.49    186.34 o 
   1  10   6      420.52      414.20     37.41 o 
   2  10   6       66.28       82.34     21.02 o 
   3  10   6     1332.74     1375.66     40.36 o 
   4  10   6     2691.73     2815.91     73.16 o 
   5  10   6     2199.04     2309.25     74.00 o 
   6  10   6      335.05      529.74     64.81 o 
   7  10   6      210.58      239.85     71.22 o 
   8  10   6      551.08      605.01    121.19 o 
   9  10   6     1427.20     1418.95    209.81 o 
  -9  11   6        6.28      -82.73     82.73 o 
  -8  11   6        4.58      -67.47     79.54 o 
  -7  11   6      818.78     1126.97     97.73 o 
  -6  11   6      244.51      258.02     61.32 o 
  -5  11   6      959.73      995.45     66.61 o 
  -4  11   6       25.90      -14.34     31.69 o 
  -3  11   6        7.33        5.90     21.51 o 
  -2  11   6        3.69      -18.91     18.91 o 
  -1  11   6    13477.50    13942.52    152.29 o 
   0  11   6       73.69       37.48     16.89 o 
   1  11   6     1979.88     2013.57     56.42 o 
   2  11   6       45.40       19.42     23.62 o 
   3  11   6      541.45      600.63     42.01 o 
   4  11   6     4169.62     4363.08    147.14 o 
   5  11   6      206.97      167.26     48.17 o 
   6  11   6       11.94       31.54     51.60 o 
   7  11   6       10.25       99.85     66.18 o 
   8  11   6      228.22      215.25     77.34 o 
   9  11   6        7.68       47.70    154.76 o 
  -9  12   6       23.50      -12.41     91.05 o 
  -8  12   6      164.10      218.02    100.44 o 
  -7  12   6       55.03        8.25     65.71 o 
  -6  12   6     1349.30     1549.52     85.25 o 
  -5  12   6       31.49      106.16     41.96 o 
  -4  12   6        5.75       47.17     36.34 o 
  -3  12   6        1.46       -4.86     21.32 o 
  -2  12   6       83.07       53.93     21.01 o 
  -1  12   6      345.70      426.10     27.09 o 
   0  12   6     6101.55     6743.87    160.86 o 
   1  12   6      403.28      393.48     35.09 o 
   2  12   6     1618.22     1767.96     57.04 o 
   3  12   6       25.43       40.99     29.33 o 
   4  12   6       15.88       54.03     33.16 o 
   5  12   6        4.55       31.43     46.87 o 
   6  12   6      555.64      610.24     84.23 o 
   7  12   6      323.66      334.84     83.15 o 
   8  12   6      389.59      184.26     86.60 o 
   9  12   6      280.42      243.45     93.77 o 
  -9  13   6      527.53      671.44    111.82 o 
  -8  13   6       26.46       33.69     76.75 o 
  -7  13   6      720.54      789.31    249.15 o 
  -6  13   6       53.77      129.42     62.84 o 
  -5  13   6     4603.65     4340.65    108.98 o 
  -4  13   6       23.93       25.85     30.89 o 
  -3  13   6     2200.10     2757.45     73.61 o 
  -2  13   6      619.50      583.23     40.79 o 
  -1  13   6     4521.82     4534.16     68.25 o 
   0  13   6      161.73      145.11     32.44 o 
   1  13   6     2677.86     2478.72    106.53 o 
   2  13   6      258.54      255.01     47.83 o 
   3  13   6     2010.15     1943.29     68.40 o 
   4  13   6     1411.95     1505.45     72.63 o 
   5  13   6      373.93      340.04     59.40 o 
   6  13   6      755.66      941.17     84.54 o 
   7  13   6      544.11      410.20     91.36 o 
   8  13   6      262.72      377.84     89.65 o 
   9  13   6       42.49       46.13     89.25 o 
  -9  14   6       13.12      -30.98    149.58 o 
  -8  14   6        0.21       35.62     79.45 o 
  -7  14   6        4.22      -67.55     67.55 o 
  -6  14   6     1230.38     1262.76     84.34 o 
  -5  14   6       92.34       46.46     37.68 o 
  -4  14   6       78.90       26.56     32.87 o 
  -3  14   6       44.28        0.38     27.37 o 
  -2  14   6      141.99       58.24     35.45 o 
  -1  14   6      111.59       91.79     25.60 o 
   0  14   6      215.13      145.02     41.46 o 
   1  14   6       30.05       54.69     29.39 o 
   2  14   6      239.08      201.89     38.93 o 
   3  14   6       87.71       44.75     33.12 o 
   4  14   6       29.46       45.00     36.66 o 
   5  14   6     1453.63     1380.52     79.90 o 
   6  14   6        9.40       47.87     60.88 o 
   7  14   6      183.72       56.15     72.60 o 
   8  14   6       67.64       39.73    105.62 o 
   9  14   6       70.54      151.79    182.14 o 
  -9  15   6      193.34      322.35    162.11 o 
  -8  15   6      201.09       78.39    127.10 o 
  -7  15   6       40.19       63.34     55.23 o 
  -6  15   6       16.85       27.86     49.03 o 
  -5  15   6     1969.05     2121.17     68.90 o 
  -4  15   6      104.78       66.97     37.10 o 
  -3  15   6     4765.44     4430.89    100.25 o 
  -2  15   6      155.07      116.82     28.80 o 
  -1  15   6      445.16      427.17     36.81 o 
   0  15   6        1.76      -34.14     34.84 o 
   1  15   6     2412.13     2460.38     87.51 o 
   2  15   6     1756.31     1710.96     62.18 o 
   3  15   6     1721.08     1710.27     64.12 o 
   4  15   6        4.45       -2.78     37.82 o 
   5  15   6      697.65      755.94     92.15 o 
   6  15   6      872.90      912.28     92.30 o 
   7  15   6        6.25       61.67    123.93 o 
   8  15   6      168.82      135.30     87.06 o 
  -8  16   6        7.59      -67.93     84.06 o 
  -7  16   6       24.04       44.09     80.84 o 
  -6  16   6      259.72      291.08     51.88 o 
  -5  16   6       65.65      113.08     42.49 o 
  -4  16   6     1526.05     1461.39     57.41 o 
  -3  16   6        0.07      -36.90     36.90 o 
  -2  16   6     1402.12     1668.19     52.40 o 
  -1  16   6       42.38       40.59     33.25 o 
   0  16   6     2168.96     2045.88     66.40 o 
   1  16   6      350.04      395.52     62.68 o 
   2  16   6     2059.50     2044.59     69.88 o 
   3  16   6      382.04      467.09     49.95 o 
   4  16   6     1267.79     1119.28    170.90 o 
   5  16   6     1142.33     1312.80    262.41 o 
   6  16   6     1982.64     1644.05    102.74 o 
   7  16   6      322.64      422.50    149.72 o 
   8  16   6       16.86       -0.74     90.56 o 
  -8  17   6      244.26      175.88     92.13 o 
  -7  17   6       26.24       27.63     71.29 o 
  -6  17   6      213.14      152.57    114.26 o 
  -5  17   6       17.88      -17.80     57.62 o 
  -4  17   6       37.83       86.03     47.23 o 
  -3  17   6     2957.19     2978.76    118.89 o 
  -2  17   6       10.47       -0.80     29.64 o 
  -1  17   6     1571.70     1541.75     84.38 o 
   0  17   6      106.58       88.27     38.90 o 
   1  17   6     1786.53     1901.86     83.83 o 
   2  17   6     1585.36     1578.52     64.16 o 
   3  17   6      808.07      766.26     79.08 o 
   4  17   6      988.83     1107.99     89.88 o 
   5  17   6      244.15      407.46     72.15 o 
   6  17   6      400.62      402.47     80.15 o 
   7  17   6       97.28       31.13    137.76 o 
   8  17   6       36.85      137.25     91.80 o 
  -8  18   6      430.81      269.41    100.85 o 
  -7  18   6       13.75       -8.07     94.10 o 
  -6  18   6      283.17      296.16     75.97 o 
  -5  18   6       11.11      -43.05     66.79 o 
  -4  18   6     4247.83     4623.48    151.72 o 
  -3  18   6      107.04       31.28     40.16 o 
  -2  18   6      762.32      678.43    119.93 o 
  -1  18   6      177.10      190.62     55.84 o 
   0  18   6     1038.27      996.01     54.37 o 
   1  18   6      965.38     1147.38     58.71 o 
   2  18   6      437.35      529.60     65.79 o 
   3  18   6      457.92      590.91     70.32 o 
   4  18   6        6.46       14.39     79.98 o 
   5  18   6      720.15      859.16    113.12 o 
   6  18   6      566.17      730.86    101.81 o 
   7  18   6     1377.21      972.96    192.08 o 
   8  18   6      103.47      186.60     94.06 o 
  -8  19   6        7.64       26.08    112.69 o 
  -7  19   6        8.46      -94.39     94.39 o 
  -6  19   6       24.33       91.59     75.26 o 
  -5  19   6      697.97      703.99    121.55 o 
  -4  19   6        9.36       11.02     59.41 o 
  -3  19   6     1732.89     1654.37     92.86 o 
  -2  19   6      102.59      115.15     42.52 o 
  -1  19   6       48.70       -2.77     36.48 o 
   0  19   6        5.91      -19.04     37.85 o 
   1  19   6      110.69       43.09     40.94 o 
   2  19   6       49.00       46.61     43.86 o 
   3  19   6       45.75        4.81     43.94 o 
   4  19   6      569.77      712.85     83.16 o 
   5  19   6        1.27      -53.33     61.79 o 
   6  19   6       86.52       22.17     71.32 o 
   7  19   6      154.22       66.29    137.62 o 
  -7  20   6        7.06      -17.29    103.90 o 
  -6  20   6       31.86       -7.97     77.00 o 
  -5  20   6       19.77       16.77     64.82 o 
  -4  20   6      798.28      627.45     82.93 o 
  -3  20   6      105.73       96.89     62.28 o 
  -2  20   6      201.17      200.69     60.72 o 
  -1  20   6      434.58      436.12     64.00 o 
   0  20   6      727.26      756.06     59.72 o 
   1  20   6      220.67      159.58     45.23 o 
   2  20   6     2307.07     2198.41     80.17 o 
   3  20   6      341.04      367.33     85.73 o 
   4  20   6      241.60      246.05     66.33 o 
   5  20   6      333.07      336.27     80.90 o 
   6  20   6      374.28      419.16     90.29 o 
   7  20   6      446.09      549.88    178.25 o 
  -7  21   6       58.64      -20.01    177.60 o 
  -6  21   6      167.31       92.87     80.03 o 
  -5  21   6      342.21      263.26     73.67 o 
  -4  21   6      128.37       -7.61     62.14 o 
  -3  21   6     3396.07     3713.49    145.11 o 
  -2  21   6        0.28       33.07     58.07 o 
  -1  21   6       12.92       30.76     54.76 o 
   0  21   6        2.23      -30.96     53.97 o 
   1  21   6     3021.77     3009.92    117.39 o 
   2  21   6     1488.81     1421.86     71.18 o 
   3  21   6     2102.27     1896.45    137.06 o 
   4  21   6      213.52      204.42     70.37 o 
   5  21   6      174.42       45.70     81.78 o 
   6  21   6      786.31      945.20    128.25 o 
   7  21   6      203.50      264.71    172.92 o 
  -7  22   6      308.86      247.55    111.17 o 
  -6  22   6      281.08      333.58    135.89 o 
  -5  22   6        0.02       62.48     71.54 o 
  -4  22   6       16.68       18.39     69.63 o 
  -3  22   6      288.15      302.35     74.33 o 
  -2  22   6      122.55       66.86     63.66 o 
  -1  22   6      516.21      501.26     75.65 o 
   0  22   6      334.33      339.18     67.47 o 
   1  22   6      321.00      239.98    158.73 o 
   2  22   6     1104.36      965.05    318.60 o 
   3  22   6       43.92       15.62     52.54 o 
   4  22   6      586.02      725.18    144.82 o 
   5  22   6       61.35       89.76     70.78 o 
   6  22   6       51.79       64.93     84.18 o 
  -6  23   6       94.03       44.52     94.26 o 
  -5  23   6      205.96      316.04     91.61 o 
  -4  23   6        8.25      -49.53     73.95 o 
  -3  23   6     3773.74     3651.24    145.59 o 
  -2  23   6        3.44      -57.97     57.97 o 
  -1  23   6      115.81       72.63     60.63 o 
   0  23   6       19.44      -38.72     60.16 o 
   1  23   6      294.29      174.12     65.87 o 
   2  23   6      576.94      538.90    158.01 o 
   3  23   6      562.72      333.46    107.64 o 
   4  23   6      210.90      302.19     82.23 o 
   5  23   6      399.63      540.23     95.43 o 
   6  23   6      479.84      454.94    104.99 o 
  -6  24   6       24.58      -97.34     97.34 o 
  -5  24   6      105.61      -40.90     97.34 o 
  -4  24   6      818.45     1058.70    111.21 o 
  -3  24   6       66.79       27.60     69.81 o 
  -2  24   6      488.50      365.97     80.62 o 
  -1  24   6       51.81       37.22     78.97 o 
   0  24   6      826.95      968.66     99.25 o 
   1  24   6      166.32       93.97    114.63 o 
   2  24   6     1432.08     1675.93    101.45 o 
   3  24   6       22.61       90.55     70.71 o 
   4  24   6       66.91       -9.08     86.60 o 
   5  24   6        1.41      -72.19     99.57 o 
  -5  25   6       13.07      -83.31     83.89 o 
  -4  25   6        0.15        9.19     77.59 o 
  -3  25   6        8.18       90.77     75.81 o 
  -2  25   6       27.25        4.62     74.10 o 
  -1  25   6     1415.26     1133.37    120.40 o 
   0  25   6        1.02      -63.05     69.78 o 
   1  25   6        6.36      121.34     71.56 o 
   2  25   6       22.47       11.42     71.21 o 
   3  25   6       80.21       88.77     99.00 o 
   4  25   6      743.97      812.00    138.77 o 
   5  25   6      444.14      258.66    123.93 o 
  -5  26   6      149.72       90.41     97.61 o 
  -4  26   6       55.93       32.09     83.24 o 
  -3  26   6        4.27       28.69     76.55 o 
  -2  26   6     1416.25     1650.09    110.52 o 
  -1  26   6       33.94      -31.99     65.57 o 
   0  26   6     2663.00     2605.31    125.90 o 
   1  26   6        2.34       -0.74     76.44 o 
   2  26   6      504.82      250.04    141.79 o 
   3  26   6      407.71      722.23    132.43 o 
   4  26   6      118.15       43.37    110.67 o 
  -4  27   6        0.03       56.04     99.07 o 
  -3  27   6      632.61      725.54    110.56 o 
  -2  27   6      128.31       -0.51    166.00 o 
  -1  27   6       48.91        1.49     76.22 o 
   0  27   6       49.34      116.39    106.20 o 
   1  27   6      244.64      292.62    122.27 o 
   2  27   6       33.13       91.37     83.72 o 
   3  27   6        7.98        9.22    115.42 o 
   4  27   6       33.94      132.00    120.61 o 
  -3  28   6        5.88      -27.05     91.70 o 
  -2  28   6      720.92      810.22    109.95 o 
  -1  28   6      164.17      143.45     86.96 o 
   0  28   6     1966.60     1931.35    120.90 o 
   1  28   6       18.48      -13.08     83.21 o 
   2  28   6      173.89      197.33     88.99 o 
   3  28   6      159.15      227.10    126.95 o 
  -2  29   6       18.68      -44.16     87.91 o 
  -1  29   6      661.30      906.25    116.58 o 
   0  29   6       31.86        9.89     87.48 o 
   1  29   6      148.38      118.42     91.44 o 
 -10   1   7       13.16      -10.04    121.33 o 
  -9   1   7        9.72        4.28     75.70 o 
  -8   1   7      193.57      258.23     69.22 o 
  -7   1   7     2756.61     2918.36    116.14 o 
  -6   1   7       28.87       79.83     44.78 o 
  -5   1   7      256.25      222.72     49.01 o 
  -4   1   7       41.34       22.60     34.20 o 
  -3   1   7    15032.81    16536.28    288.61 o 
  -2   1   7      558.98      597.66     50.00 o 
  -1   1   7      973.33     1386.08     83.65 o 
   0   1   7      305.05      212.79     24.67 o 
   1   1   7    16408.32    17456.61    231.96 o 
   2   1   7     3460.51     3193.38     59.73 o 
   3   1   7     3519.15     3369.37     51.22 o 
   4   1   7     1425.16     1472.36     36.34 o 
   5   1   7      306.12      239.62     33.50 o 
   6   1   7      350.25      439.82     68.22 o 
   7   1   7       43.56       43.62     48.19 o 
   8   1   7     1003.72      976.69    180.12 o 
   9   1   7       89.99      -64.22    112.90 o 
  10   1   7        6.27     -113.48    113.48 o 
 -10   2   7       83.60       -4.42     88.08 o 
  -9   2   7      435.60      565.52     94.10 o 
  -8   2   7      484.60      477.02     82.16 o 
  -7   2   7        4.49      111.51     58.08 o 
  -6   2   7       19.91        1.95     44.99 o 
  -5   2   7      240.82      210.93     48.02 o 
  -4   2   7     2287.06     2339.11     83.96 o 
  -3   2   7       40.84       95.07     32.62 o 
  -2   2   7     1279.92     1690.33     62.10 o 
  -1   2   7       27.04       20.64     25.41 o 
   0   2   7      151.98       84.02     20.84 o 
   1   2   7      722.19      623.96     36.52 o 
   2   2   7     7436.65     7897.23    116.40 o 
   3   2   7     2181.05     2167.35     40.57 o 
   4   2   7       29.76      -17.01     17.85 o 
   5   2   7       29.76        9.93     26.53 o 
   6   2   7      463.22      592.30     76.00 o 
   7   2   7     1936.29     1934.42     80.40 o 
   8   2   7      109.88      148.01     90.07 o 
   9   2   7       56.91      -99.80     99.80 o 
  10   2   7        1.43       41.61    182.50 o 
 -10   3   7        3.86       43.72     89.09 o 
  -9   3   7       32.41      101.63     77.66 o 
  -8   3   7       11.71      -14.63     65.29 o 
  -7   3   7      207.61      111.91     74.00 o 
  -6   3   7      227.89      246.74     57.05 o 
  -5   3   7       72.64      101.59     42.09 o 
  -4   3   7        9.74       -8.42     58.14 o 
  -3   3   7    14093.64    16462.29    506.58 o 
  -2   3   7        0.11      -13.90     26.18 o 
  -1   3   7     3837.83     4525.86     82.62 o 
   0   3   7      326.66      375.52     27.23 o 
   1   3   7      165.78      149.79     15.93 o 
   2   3   7        1.47       -6.67     19.97 o 
   3   3   7     1446.67     1635.92     44.97 o 
   4   3   7     1814.12     1786.20     44.15 o 
   5   3   7      569.96      754.16     43.89 o 
   6   3   7        2.71      -30.49     30.49 o 
   7   3   7       85.95       67.96     51.11 o 
   8   3   7       40.31       49.45     84.53 o 
   9   3   7        0.08      114.87    101.87 o 
  10   3   7       22.25      178.82    169.03 o 
 -10   4   7     1107.13     1354.67    161.82 o 
  -9   4   7      495.57      565.35     97.04 o 
  -8   4   7      412.67      501.25     79.97 o 
  -7   4   7      131.36      152.44     56.48 o 
  -6   4   7      172.09       98.92     47.44 o 
  -5   4   7      413.62      368.84     64.77 o 
  -4   4   7     2678.94     2675.50     89.92 o 
  -3   4   7      156.24      109.44     41.36 o 
  -2   4   7     7240.98     7160.77    165.14 o 
  -1   4   7      184.82       73.23     37.96 o 
   0   4   7       36.00      -15.43     15.43 o 
   1   4   7     1067.70      986.05     28.85 o 
   2   4   7     9701.87    10249.03    135.01 o 
   3   4   7     4581.82     4543.87     74.46 o 
   4   4   7     1435.04     1294.53     41.01 o 
   5   4   7      187.69       61.96     43.74 o 
   6   4   7     1531.03     1270.78     63.16 o 
   7   4   7     1990.33     1950.09     81.09 o 
   8   4   7      235.63      153.68     92.95 o 
   9   4   7      364.37      390.47    111.86 o 
  10   4   7        1.70     -231.71    231.71 o 
 -10   5   7       58.05       29.06    118.45 o 
  -9   5   7     1882.80     1638.55    118.73 o 
  -8   5   7      412.44      310.36    126.38 o 
  -7   5   7        0.58      -33.55     56.55 o 
  -6   5   7       47.23       33.31     72.99 o 
  -5   5   7      120.83      115.44     47.82 o 
  -4   5   7       76.48       36.46     37.34 o 
  -3   5   7    14638.43    15384.83    273.48 o 
  -2   5   7      216.89      240.29     70.36 o 
  -1   5   7     3721.27     3387.58     59.98 o 
   0   5   7        4.72       16.14     16.48 o 
   1   5   7    12059.36    13764.32    161.33 o 
   2   5   7     3893.50     3811.76     53.32 o 
   3   5   7      650.49      736.81     30.34 o 
   4   5   7      478.90      481.20     37.59 o 
   5   5   7       18.89      -28.13     50.16 o 
   6   5   7      340.95      292.60    118.55 o 
   7   5   7       73.27       59.27     50.62 o 
   8   5   7      420.28      347.14    100.00 o 
   9   5   7      231.56      180.02    107.81 o 
 -10   6   7       54.91       21.76     93.38 o 
  -9   6   7      127.78      183.01     82.84 o 
  -8   6   7       47.39      103.89     69.75 o 
  -7   6   7      134.35      203.15     65.59 o 
  -6   6   7     2393.77     2352.46     97.13 o 
  -5   6   7      404.71      368.63     55.99 o 
  -4   6   7      272.11      186.20     52.38 o 
  -3   6   7       49.38       67.25     34.93 o 
  -2   6   7     1407.88     1736.32     50.72 o 
  -1   6   7      867.34      713.30     57.26 o 
   0   6   7     2877.39     2948.19     48.20 o 
   1   6   7      252.90      216.53     18.39 o 
   2   6   7      383.37      457.39     22.20 o 
   3   6   7      598.88      609.02     32.75 o 
   4   6   7     1085.90     1163.77     41.31 o 
   5   6   7     3613.75     3643.64     94.13 o 
   6   6   7     1160.61     1260.45     67.24 o 
   7   6   7      128.60       70.27     80.59 o 
   8   6   7       96.73       92.08     57.84 o 
   9   6   7      631.75      482.59    165.28 o 
 -10   7   7      127.39      240.26    102.45 o 
  -9   7   7      247.07      272.63     88.80 o 
  -8   7   7      398.02      348.47     92.22 o 
  -7   7   7     3211.28     3774.72    134.29 o 
  -6   7   7       68.00       51.05     52.87 o 
  -5   7   7      133.24      117.51     48.40 o 
  -4   7   7      107.76      116.64     51.80 o 
  -3   7   7     1627.57     1519.00     54.43 o 
  -2   7   7      402.47      352.37     46.05 o 
  -1   7   7     5724.18     5283.79     95.95 o 
   0   7   7     2109.46     2251.21     42.61 o 
   1   7   7     1716.31     1668.70     34.99 o 
   2   7   7      926.55      906.79     36.30 o 
   3   7   7       21.77      -17.24     17.24 o 
   4   7   7      934.84      963.23     39.47 o 
   5   7   7     4018.37     3749.74    138.27 o 
   6   7   7     1100.41     1155.15     95.91 o 
   7   7   7      180.80       44.72     51.61 o 
   8   7   7      739.99      746.85     91.84 o 
   9   7   7        8.82       78.10    147.70 o 
 -10   8   7       57.59       56.91    198.71 o 
  -9   8   7       16.48      -79.38     79.38 o 
  -8   8   7      104.48       42.05     72.01 o 
  -7   8   7        7.88       63.28     79.47 o 
  -6   8   7      707.39      843.03     81.13 o 
  -5   8   7       94.65       98.64     44.62 o 
  -4   8   7      296.81      218.74    102.60 o 
  -3   8   7       59.33       58.28     43.22 o 
  -2   8   7     5450.48     6493.95    100.15 o 
  -1   8   7        4.15        3.76     15.71 o 
   0   8   7      576.48      413.40     40.09 o 
   1   8   7        2.17        4.39     15.49 o 
   2   8   7      910.96     1293.55     32.64 o 
   3   8   7       44.93       22.06     19.81 o 
   4   8   7      576.10      750.08     43.52 o 
   5   8   7     1643.55     1668.38     54.29 o 
   6   8   7      147.68      191.65     56.11 o 
   7   8   7       46.12      151.29     62.13 o 
   8   8   7       98.22      156.32     77.38 o 
   9   8   7      215.14      219.18    163.84 o 
  -9   9   7      940.84     1098.46    119.67 o 
  -8   9   7       14.68       72.82     71.82 o 
  -7   9   7     3913.35     3982.55    138.41 o 
  -6   9   7      871.10      904.63     85.02 o 
  -5   9   7      436.83      258.82     54.64 o 
  -4   9   7        9.93       13.78     31.91 o 
  -3   9   7     1112.65     1242.80     40.63 o 
  -2   9   7       77.28       36.54     20.10 o 
  -1   9   7     9762.90    10217.82    157.39 o 
   0   9   7     3841.64     3679.53     57.94 o 
   1   9   7     9878.23    11032.54    148.38 o 
   2   9   7       24.26       26.65     18.15 o 
   3   9   7     5212.65     5078.99     74.20 o 
   4   9   7     4240.92     4368.56    140.57 o 
   5   9   7      563.90      696.74     77.71 o 
   6   9   7      680.88      851.98     83.23 o 
   7   9   7        1.71      -37.72     63.21 o 
   8   9   7      808.95     1033.95    107.63 o 
   9   9   7      103.12       42.37    153.47 o 
  -9  10   7       26.46       15.14     86.33 o 
  -8  10   7        2.83      -70.64     71.47 o 
  -7  10   7      249.96      368.08     75.40 o 
  -6  10   7     1429.33     1471.65     83.85 o 
  -5  10   7      195.00      151.53     57.71 o 
  -4  10   7      358.74      239.33     47.38 o 
  -3  10   7       34.48       17.74     22.34 o 
  -2  10   7     1763.06     1623.79     45.52 o 
  -1  10   7      629.16      722.78     85.83 o 
   0  10   7     3505.42     3385.01     55.98 o 
   1  10   7        8.60        4.30     17.06 o 
   2  10   7     2511.47     3287.86     66.47 o 
   3  10   7      644.16      699.79     35.95 o 
   4  10   7     1040.86     1257.15     58.66 o 
   5  10   7      190.85      205.19     41.06 o 
   6  10   7      800.17      907.24     87.56 o 
   7  10   7       24.35      -57.34     57.34 o 
   8  10   7       60.20      -43.04     75.27 o 
   9  10   7       20.02     -124.50    152.60 o 
  -9  11   7      191.40      145.30     92.14 o 
  -8  11   7       23.71       58.56     76.52 o 
  -7  11   7     1161.57     1308.77     97.01 o 
  -6  11   7      129.32      162.80     60.58 o 
  -5  11   7      349.84      433.55     75.29 o 
  -4  11   7       49.30       45.18     34.59 o 
  -3  11   7     2184.75     2313.64     55.40 o 
  -2  11   7       34.44       41.78     20.85 o 
  -1  11   7    15594.13    16262.49    199.42 o 
   0  11   7     1045.85     1082.61     33.44 o 
   1  11   7        9.39       -8.77     21.30 o 
   2  11   7       50.77       35.64     23.42 o 
   3  11   7       86.23       66.11     31.26 o 
   4  11   7     1147.56     1053.86     57.69 o 
   5  11   7     3579.19     3841.06    108.03 o 
   6  11   7        5.19      -53.09     81.34 o 
   7  11   7      674.17      592.23    185.24 o 
   8  11   7     1073.62      985.71    104.96 o 
   9  11   7        0.80     -143.23    149.86 o 
  -9  12   7       32.02       16.81     92.98 o 
  -8  12   7      133.66      -47.95     78.99 o 
  -7  12   7      553.32      638.49     87.45 o 
  -6  12   7     5473.14     6014.13    167.15 o 
  -5  12   7      222.66      112.41     44.82 o 
  -4  12   7     1266.54     1026.52     57.51 o 
  -3  12   7      120.27       91.82     24.93 o 
  -2  12   7     9126.95     9685.16    155.27 o 
  -1  12   7      895.15      784.49     49.00 o 
   0  12   7    12370.90    12739.50    165.34 o 
   1  12   7     1249.41     1121.74     40.85 o 
   2  12   7      977.17      957.63     40.15 o 
   3  12   7     1290.16     1180.52     44.17 o 
   4  12   7     1792.98     1542.74     61.98 o 
   5  12   7     1239.44     1309.68    101.50 o 
   6  12   7      350.85      233.12     66.92 o 
   7  12   7       15.94       86.50     71.97 o 
   8  12   7       27.63      -75.81     75.81 o 
   9  12   7      540.86      700.84    110.06 o 
  -9  13   7      261.16      175.55     97.10 o 
  -8  13   7        3.41      -57.21     81.85 o 
  -7  13   7       62.62      -55.94     67.10 o 
  -6  13   7        5.14      -16.62     75.29 o 
  -5  13   7     1090.52     1278.10     67.58 o 
  -4  13   7        4.45        1.64     38.83 o 
  -3  13   7      446.24      382.79     54.49 o 
  -2  13   7        3.90       27.41     22.40 o 
  -1  13   7      536.11      357.16     43.95 o 
   0  13   7      426.78      421.95     51.31 o 
   1  13   7        4.49       -2.11     23.69 o 
   2  13   7      135.96       63.96     27.73 o 
   3  13   7      737.48      840.77     84.80 o 
   4  13   7        0.15       23.16     48.39 o 
   5  13   7     1431.59     1631.26     70.01 o 
   6  13   7      127.97       50.88     64.94 o 
   7  13   7      457.47      413.17     81.39 o 
   8  13   7      623.39      633.02    104.79 o 
   9  13   7        0.34       18.90     96.32 o 
  -9  14   7      411.95      374.51    158.94 o 
  -8  14   7      120.94      124.51     92.43 o 
  -7  14   7      167.99      203.11     77.08 o 
  -6  14   7      186.28      238.39     68.94 o 
  -5  14   7      423.46      297.85     68.03 o 
  -4  14   7     3327.95     3949.84     88.40 o 
  -3  14   7       13.70      -21.45     40.73 o 
  -2  14   7     1250.63     1224.50     46.50 o 
  -1  14   7      398.29      305.51     32.18 o 
   0  14   7     5486.19     5382.68    112.96 o 
   1  14   7     1487.24     1460.66     48.20 o 
   2  14   7     4780.28     4904.96    113.08 o 
   3  14   7     2439.97     2452.33     82.95 o 
   4  14   7      855.86     1039.21    232.86 o 
   5  14   7     1049.11     1117.95     63.34 o 
   6  14   7      151.66       11.19     63.96 o 
   7  14   7      680.59      813.82    100.02 o 
   8  14   7       12.62        1.40     83.09 o 
  -9  15   7       48.21       95.97    152.60 o 
  -8  15   7       21.67      -91.36    131.56 o 
  -7  15   7       35.86       31.57     79.76 o 
  -6  15   7      559.63      707.50     71.93 o 
  -5  15   7     1137.74     1168.84     79.51 o 
  -4  15   7       90.52       82.26     38.32 o 
  -3  15   7      109.66       12.84     38.45 o 
  -2  15   7        0.10       -1.38     27.94 o 
  -1  15   7     2734.85     2805.68     68.99 o 
   0  15   7      897.57      777.01     58.19 o 
   1  15   7      145.63      203.85     36.75 o 
   2  15   7       93.16       82.28     35.16 o 
   3  15   7       94.40       82.72     37.75 o 
   4  15   7     1831.95     1687.46     85.55 o 
   5  15   7      561.24      575.21     74.54 o 
   6  15   7     1255.97     1273.95    230.27 o 
   7  15   7      245.67      243.55     83.51 o 
   8  15   7       37.30       18.69    122.27 o 
  -8  16   7      220.03      188.95     86.15 o 
  -7  16   7       61.89       61.04     95.90 o 
  -6  16   7       83.36       38.08     50.56 o 
  -5  16   7       67.46      136.42     42.96 o 
  -4  16   7     6344.92     5444.90    128.81 o 
  -3  16   7       16.81       29.28     39.05 o 
  -2  16   7      678.04      751.29     47.05 o 
  -1  16   7       25.47       22.11     27.62 o 
   0  16   7      874.12     1014.83     46.56 o 
   1  16   7     2878.71     2698.49     77.84 o 
   2  16   7     7073.74     7070.46    138.03 o 
   3  16   7        4.82       -5.59     37.43 o 
   4  16   7       92.94       81.23     52.80 o 
   5  16   7        2.30       84.15     60.75 o 
   6  16   7       35.11      110.56     74.60 o 
   7  16   7      675.86      970.21    111.46 o 
   8  16   7        4.74       76.91     87.68 o 
  -8  17   7      120.61      191.11     94.75 o 
  -7  17   7      250.01      205.05    124.93 o 
  -6  17   7       17.93      -32.70     61.98 o 
  -5  17   7     3241.40     3313.75    105.88 o 
  -4  17   7        9.68      -45.63     45.63 o 
  -3  17   7     4122.32     4270.71    110.22 o 
  -2  17   7        8.10      -31.49     31.49 o 
  -1  17   7      840.03      849.06     97.35 o 
   0  17   7     1248.41     1189.29     53.17 o 
   1  17   7     2854.72     2808.01     83.55 o 
   2  17   7      483.50      620.93     66.84 o 
   3  17   7     1851.91     1911.31     72.81 o 
   4  17   7      520.50      639.97     75.53 o 
   5  17   7     1213.84     1256.58    251.89 o 
   6  17   7      925.09     1103.08    176.38 o 
   7  17   7        5.02      -27.54     81.50 o 
   8  17   7      433.99      397.88    103.27 o 
  -8  18   7      155.36      182.00    118.59 o 
  -7  18   7       24.04       13.69    109.37 o 
  -6  18   7      861.61     1041.26    112.63 o 
  -5  18   7       55.02       50.18     67.31 o 
  -4  18   7      143.55      153.26     50.88 o 
  -3  18   7       99.19       49.04     44.76 o 
  -2  18   7      634.80      647.28     75.30 o 
  -1  18   7       80.88       53.75     32.61 o 
   0  18   7      550.57      508.53     52.32 o 
   1  18   7        2.19      -19.53     36.51 o 
   2  18   7      212.95      198.95     45.45 o 
   3  18   7      242.17      305.64     60.84 o 
   4  18   7      199.95      246.00     67.65 o 
   5  18   7        4.12       50.15     61.71 o 
   6  18   7        2.64       32.85    124.93 o 
   7  18   7       18.92      -65.26     84.78 o 
  -8  19   7      345.92      327.25    144.24 o 
  -7  19   7      505.50      600.32    143.09 o 
  -6  19   7      454.41      353.70     89.65 o 
  -5  19   7      502.09      512.36     91.21 o 
  -4  19   7       20.79      110.63     96.69 o 
  -3  19   7     4259.94     3953.51    109.07 o 
  -2  19   7       44.30      115.82     45.63 o 
  -1  19   7     1245.70     1409.93     55.88 o 
   0  19   7        5.10      -14.96     39.68 o 
   1  19   7     2000.93     1937.40     91.20 o 
   2  19   7     2128.62     2212.46     87.65 o 
   3  19   7     1260.85     1327.32    141.00 o 
   4  19   7     1034.93     1222.25     99.16 o 
   5  19   7      197.40      175.57     73.66 o 
   6  19   7      707.87      542.39    159.52 o 
   7  19   7      107.24       71.10     91.25 o 
  -7  20   7      176.19      203.76    121.76 o 
  -6  20   7      130.44      118.53     84.15 o 
  -5  20   7       95.94      100.78     75.39 o 
  -4  20   7      355.12      374.09    105.91 o 
  -3  20   7       35.76        6.97     60.69 o 
  -2  20   7       59.15       29.45     54.84 o 
  -1  20   7        3.75       48.89     36.83 o 
   0  20   7       92.27       69.74     42.63 o 
   1  20   7      258.56      216.52     51.23 o 
   2  20   7     2540.64     2715.32     89.81 o 
   3  20   7     1633.43     1604.52     93.28 o 
   4  20   7      265.26      263.72     72.77 o 
   5  20   7       14.24       11.98     65.90 o 
   6  20   7       68.07      -89.92    122.77 o 
   7  20   7      881.21      781.40    265.22 o 
  -7  21   7      141.55      187.33    127.53 o 
  -6  21   7        2.35      -13.78    151.95 o 
  -5  21   7      179.67      110.87     79.86 o 
  -4  21   7       82.00      116.82     70.01 o 
  -3  21   7     1122.13     1229.07     94.01 o 
  -2  21   7       52.18       20.73     58.89 o 
  -1  21   7      126.55       70.10     45.13 o 
   0  21   7       94.86       90.28     47.83 o 
   1  21   7       48.41       69.79     45.94 o 
   2  21   7        6.98      -36.25     77.15 o 
   3  21   7      492.26      730.23     89.70 o 
   4  21   7     1047.88     1307.97    258.73 o 
   5  21   7       42.25       21.11     74.35 o 
   6  21   7       33.81     -100.01    146.12 o 
  -6  22   7       48.83      218.59    114.13 o 
  -5  22   7        0.33      -31.20    124.14 o 
  -4  22   7     1227.84     1541.75    125.65 o 
  -3  22   7       21.08       51.57    100.29 o 
  -2  22   7      370.31      308.00     90.42 o 
  -1  22   7       15.64       44.82     48.59 o 
   0  22   7      262.33      176.95     64.74 o 
   1  22   7      992.16      997.37     94.85 o 
   2  22   7     1137.96     1335.45    104.64 o 
   3  22   7      709.94      861.35     94.98 o 
   4  22   7      190.12       98.84     74.80 o 
   5  22   7      237.14      218.33     81.21 o 
   6  22   7      135.62      355.06    158.22 o 
  -6  23   7      126.67      -73.80     91.77 o 
  -5  23   7      128.46       51.59     79.22 o 
  -4  23   7        4.81      -18.03     72.97 o 
  -3  23   7      772.86      554.89     82.78 o 
  -2  23   7        0.40       -7.09     65.92 o 
  -1  23   7      152.42      275.73     69.05 o 
   0  23   7       23.93      -11.69     59.60 o 
   1  23   7        5.43      -61.81     61.81 o 
   2  23   7      386.01      407.18     80.31 o 
   3  23   7        1.58       47.86     77.74 o 
   4  23   7      122.30      181.94     80.87 o 
   5  23   7        0.77       12.05     82.12 o 
   6  23   7        0.45     -136.46    160.67 o 
  -6  24   7      896.21     1173.14    138.13 o 
  -5  24   7      146.23      -27.76    139.56 o 
  -4  24   7        7.32      -74.23     79.67 o 
  -3  24   7      102.64       -0.94     73.91 o 
  -2  24   7      228.33      280.73     78.08 o 
  -1  24   7      291.50      120.78     73.06 o 
   0  24   7      668.72      713.87     92.15 o 
   1  24   7      123.95      121.93     69.54 o 
   2  24   7      231.71      171.48     72.80 o 
   3  24   7      130.94      214.56    104.04 o 
   4  24   7      560.56      711.71    127.10 o 
   5  24   7      720.72     1094.72    164.27 o 
  -5  25   7       15.75      -19.92     92.26 o 
  -4  25   7        0.67       15.57     85.18 o 
  -3  25   7      278.87      296.50     83.04 o 
  -2  25   7       37.86       18.18     69.61 o 
  -1  25   7     1549.01     1517.37    121.24 o 
   0  25   7       83.86      -25.09     68.32 o 
   1  25   7      631.68      494.65     83.81 o 
   2  25   7      136.14      147.87     88.77 o 
   3  25   7       83.70      138.48    103.18 o 
   4  25   7        8.07       47.99    114.27 o 
   5  25   7      168.37      111.39    117.30 o 
  -4  26   7       34.03      -85.88     85.88 o 
  -3  26   7       10.30       57.57     78.57 o 
  -2  26   7       16.07       31.20     78.89 o 
  -1  26   7       78.48       17.73     74.12 o 
   0  26   7        7.21      -73.16     73.16 o 
   1  26   7       49.16       52.04     75.63 o 
   2  26   7      283.91      241.37    112.25 o 
   3  26   7       22.59        9.51    105.19 o 
   4  26   7      161.76      210.24    122.92 o 
  -4  27   7        0.07        9.11     94.39 o 
  -3  27   7        9.88      -61.06     94.24 o 
  -2  27   7      141.76      144.13     98.71 o 
  -1  27   7     2687.05     2574.11    131.79 o 
   0  27   7      108.26       30.18     76.86 o 
   1  27   7      223.93      115.55     78.93 o 
   2  27   7       58.31       34.44    109.08 o 
   3  27   7      143.17       39.05    111.82 o 
  -3  28   7        6.90      -56.08     86.40 o 
  -2  28   7      265.93        5.12     89.31 o 
  -1  28   7      111.60       80.22     86.77 o 
   0  28   7      251.50      285.81     92.62 o 
   1  28   7       20.32        9.19     89.06 o 
   2  28   7      380.38      696.43    139.20 o 
  -1  29   7      956.49     1002.75    117.02 o 
   0  29   7       40.63      -49.33     88.33 o 
 -10   0   8        4.16      -49.43    131.71 o 
  -9   0   8      171.25      -36.46     96.98 o 
  -8   0   8     2790.09     3188.78    188.77 o 
  -7   0   8      316.42      210.96     85.31 o 
  -6   0   8      773.63      926.99    117.73 o 
  -5   0   8        0.95      -47.70     60.52 o 
  -4   0   8    13192.78    13946.09    373.79 o 
  -3   0   8        0.18       22.77     45.54 o 
  -2   0   8    36357.82    36814.40    812.58 o 
  -1   0   8      177.30      233.44     55.48 o 
   0   0   8       46.93       18.01     37.18 o 
   1   0   8      972.34      947.27     58.86 o 
   2   0   8       75.11       78.26     27.97 o 
   3   0   8     4669.54     4700.93    115.32 o 
   4   0   8     2459.51     2161.47     79.56 o 
   5   0   8      621.61      705.42     74.00 o 
   6   0   8     1208.41     1148.65    197.56 o 
   7   0   8     1818.03     1889.46     92.48 o 
   8   0   8      103.79      134.88    132.43 o 
   9   0   8      391.32      173.21    156.92 o 
 -10   1   8       11.03      -19.84    102.89 o 
  -9   1   8      162.02       60.21     79.80 o 
  -8   1   8       71.50      155.50     69.33 o 
  -7   1   8       85.85       39.59     60.39 o 
  -6   1   8       14.41       19.45     52.11 o 
  -5   1   8       88.80       50.63     42.32 o 
  -4   1   8        5.59       53.40     35.41 o 
  -3   1   8    24864.08    27648.62    648.88 o 
  -2   1   8        5.70       -7.23     29.17 o 
  -1   1   8      254.87      328.39     74.64 o 
   0   1   8       83.13       60.57     29.85 o 
   1   1   8      687.54      585.38     65.91 o 
   2   1   8     1581.65     1689.21     57.09 o 
   3   1   8      704.93      545.35     35.67 o 
   4   1   8       15.52        4.16     24.70 o 
   5   1   8        0.31      -26.21     26.21 o 
   6   1   8      307.21      270.71     49.86 o 
   7   1   8       68.81       95.95     52.91 o 
   8   1   8      333.74      200.75     94.86 o 
   9   1   8       32.20      -44.04    104.94 o 
 -10   2   8        1.06      -79.45     90.66 o 
  -9   2   8       40.48      -17.53     75.58 o 
  -8   2   8      487.34      575.60    143.45 o 
  -7   2   8      424.44      363.78     70.09 o 
  -6   2   8      636.26      823.03    119.89 o 
  -5   2   8       47.90        6.79     39.37 o 
  -4   2   8     2612.99     3163.46    101.17 o 
  -3   2   8       43.13       59.16     33.83 o 
  -2   2   8     1388.98     1177.70     55.97 o 
  -1   2   8       91.74       74.49     32.16 o 
   0   2   8       24.89      -13.99     19.99 o 
   1   2   8      462.70      421.78     24.37 o 
   2   2   8     5988.68     5035.84    238.40 o 
   3   2   8     2043.68     2152.94     41.15 o 
   4   2   8       98.86       26.85     35.90 o 
   5   2   8     1278.76     1163.94     48.71 o 
   6   2   8      725.47      739.17     61.84 o 
   7   2   8      546.69      624.29     74.77 o 
   8   2   8        3.85       35.22     92.31 o 
   9   2   8      218.43      195.18    107.63 o 
 -10   3   8       80.29       -6.92     98.67 o 
  -9   3   8      143.57      163.18     82.29 o 
  -8   3   8      489.99      457.20    111.68 o 
  -7   3   8      107.46       90.11     62.41 o 
  -6   3   8       13.25       96.49     48.01 o 
  -5   3   8     3753.10     3697.41    116.58 o 
  -4   3   8        0.15      -35.43     35.43 o 
  -3   3   8      139.79       41.50     51.80 o 
  -2   3   8      293.67      258.29     41.79 o 
  -1   3   8     1908.86     1847.37     68.60 o 
   0   3   8       39.72       34.78     16.67 o 
   1   3   8     2217.94     2316.60     38.56 o 
   2   3   8     5676.27     5989.87     86.75 o 
   3   3   8     6342.08     6605.97    107.86 o 
   4   3   8      349.98      281.39     59.09 o 
   5   3   8       16.64       13.27     27.80 o 
   6   3   8     2034.91     2041.67     63.58 o 
   7   3   8     1185.82     1160.58    149.07 o 
   8   3   8      916.10      863.89    329.12 o 
   9   3   8      116.80      -56.39    104.08 o 
 -10   4   8       79.10      107.95     91.73 o 
  -9   4   8       60.52       62.95    109.30 o 
  -8   4   8       74.97       72.66     70.69 o 
  -7   4   8      192.15      141.31     60.94 o 
  -6   4   8     4182.35     4033.64    130.41 o 
  -5   4   8      101.18       86.15     48.11 o 
  -4   4   8        6.10       65.37     40.56 o 
  -3   4   8      114.64       73.92     34.63 o 
  -2   4   8     5365.27     5803.82    132.49 o 
  -1   4   8        2.40       14.82     18.82 o 
   0   4   8       23.10       22.95     18.13 o 
   1   4   8      105.78      103.80     19.29 o 
   2   4   8     3028.27     2526.15     60.49 o 
   3   4   8       13.16        0.28     19.07 o 
   4   4   8     1386.67     1676.86     60.72 o 
   5   4   8      779.73      839.17     70.67 o 
   6   4   8      490.66      576.59     71.37 o 
   7   4   8      164.98      151.58     54.08 o 
   8   4   8        1.85      -53.61     90.67 o 
   9   4   8        1.47     -107.17    107.17 o 
 -10   5   8      171.15      346.60    101.76 o 
  -9   5   8       73.59       -2.14     80.70 o 
  -8   5   8       82.30      180.80     74.54 o 
  -7   5   8      919.81     1163.62     82.62 o 
  -6   5   8       30.11       72.91     53.90 o 
  -5   5   8     7628.46     8582.97    195.81 o 
  -4   5   8        4.95       15.33     40.55 o 
  -3   5   8     3183.54     3127.09     95.38 o 
  -2   5   8        0.96       -2.10     29.85 o 
  -1   5   8    13605.36    14371.28    175.26 o 
   0   5   8     1020.59     1055.50     35.75 o 
   1   5   8     5167.76     5352.65     70.51 o 
   2   5   8     1385.60     1333.96     38.35 o 
   3   5   8     2025.38     1739.38     45.28 o 
   4   5   8     1557.70     1418.05     73.61 o 
   5   5   8     1173.37     1024.29     97.15 o 
   6   5   8     3333.12     3149.88    231.35 o 
   7   5   8      116.12       91.56     55.38 o 
   8   5   8      189.79      107.66     66.94 o 
   9   5   8        2.33      212.83    166.58 o 
 -10   6   8       14.22      -33.90     88.78 o 
  -9   6   8       90.94       -2.31     80.53 o 
  -8   6   8      942.21     1206.47    110.64 o 
  -7   6   8       41.10       10.63     58.36 o 
  -6   6   8       61.02       55.96     51.01 o 
  -5   6   8       72.60      138.10     50.86 o 
  -4   6   8     1156.21     1200.76     82.35 o 
  -3   6   8       32.31       30.95     35.54 o 
  -2   6   8     4950.42     4952.05    154.26 o 
  -1   6   8      262.26      297.31     26.81 o 
   0   6   8     1114.86     1465.95     35.38 o 
   1   6   8      318.89      326.32     31.71 o 
   2   6   8        5.70       12.68     15.24 o 
   3   6   8      294.12      324.91     43.72 o 
   4   6   8       36.32       55.56     44.00 o 
   5   6   8      251.43      278.63     46.49 o 
   6   6   8        4.28       54.27     46.28 o 
   7   6   8      704.89      745.42     94.19 o 
   8   6   8      142.98       24.16     72.82 o 
   9   6   8      176.29        8.07    156.64 o 
 -10   7   8       80.66       27.81     99.94 o 
  -9   7   8      411.65      354.01     92.57 o 
  -8   7   8        1.59      -57.14     77.17 o 
  -7   7   8      277.42      214.19     70.02 o 
  -6   7   8       70.86       40.34     54.45 o 
  -5   7   8     4571.12     4968.08    139.72 o 
  -4   7   8        0.19      -17.25     40.94 o 
  -3   7   8     1215.78     1332.46     64.40 o 
  -2   7   8        3.15       -7.42     20.30 o 
  -1   7   8    11684.69    12057.68    153.53 o 
   0   7   8     1658.48     1736.38     40.78 o 
   1   7   8     1179.83     1367.37     33.56 o 
   2   7   8      226.47      192.11     19.97 o 
   3   7   8       84.32       45.21     23.13 o 
   4   7   8      977.41      994.87     41.73 o 
   5   7   8      602.22      847.59     63.08 o 
   6   7   8     1752.85     1689.44     73.61 o 
   7   7   8        1.20       21.39     61.36 o 
   8   7   8       67.69       31.58     70.48 o 
   9   7   8       10.04       24.35    151.59 o 
  -9   8   8        1.59      -83.52     83.52 o 
  -8   8   8      945.00     1313.12    115.43 o 
  -7   8   8       85.59       71.84     64.93 o 
  -6   8   8      158.27      186.66     60.19 o 
  -5   8   8        0.60      -20.00     45.90 o 
  -4   8   8      812.97      833.72     57.30 o 
  -3   8   8       37.14       12.53     29.07 o 
  -2   8   8     2281.97     1996.86     49.17 o 
  -1   8   8      884.02      975.36     48.79 o 
   0   8   8    10785.04    10596.14    123.07 o 
   1   8   8     1553.00     1541.68     36.20 o 
   2   8   8       61.60       64.55     18.48 o 
   3   8   8      940.51      934.95     38.71 o 
   4   8   8     1423.12     1330.80     46.65 o 
   5   8   8     3651.39     3684.86    100.07 o 
   6   8   8      121.00       27.64     56.35 o 
   7   8   8      537.84      444.24     75.97 o 
   8   8   8       52.66       36.51     75.87 o 
   9   8   8      878.83     1140.26    207.50 o 
  -9   9   8       57.58      -54.89     84.00 o 
  -8   9   8       16.93      -52.58     72.29 o 
  -7   9   8      196.39       78.39     65.27 o 
  -6   9   8        6.86      -29.89     53.99 o 
  -5   9   8     1256.57     1160.20     77.09 o 
  -4   9   8       12.36       70.25     42.32 o 
  -3   9   8      992.21     1218.77     52.46 o 
  -2   9   8        1.58       -4.72     22.74 o 
  -1   9   8        0.11        7.85     20.15 o 
   0   9   8      274.46      211.20     23.26 o 
   1   9   8      415.92      367.68     25.61 o 
   2   9   8      486.33      621.71     30.87 o 
   3   9   8      559.12      606.48     38.40 o 
   4   9   8        9.59       38.81     31.41 o 
   5   9   8      121.26       21.18     53.39 o 
   6   9   8      222.08      299.46     66.08 o 
   7   9   8      132.95      161.06    108.07 o 
   8   9   8      326.77      104.39     80.03 o 
   9   9   8        0.01      -19.17    157.93 o 
  -9  10   8       11.97      -86.43     86.43 o 
  -8  10   8       49.91      168.89     77.95 o 
  -7  10   8      129.04       53.96     69.39 o 
  -6  10   8     1604.48     1451.43     86.50 o 
  -5  10   8        1.55       78.40     95.68 o 
  -4  10   8     1639.22     1716.91    138.07 o 
  -3  10   8       48.00       20.06     25.62 o 
  -2  10   8     5609.98     6236.55     97.77 o 
  -1  10   8     1219.06     1215.45     49.11 o 
   0  10   8     3247.27     3303.74     57.18 o 
   1  10   8      519.00      592.61     83.63 o 
   2  10   8       53.14       38.22     22.37 o 
   3  10   8      402.78      456.26     97.15 o 
   4  10   8      727.57      776.80     50.06 o 
   5  10   8     4791.66     4691.24    144.33 o 
   6  10   8       55.15      120.76     61.54 o 
   7  10   8      555.87      579.75    226.24 o 
   8  10   8       68.07       92.34     80.11 o 
   9  10   8      470.47      484.32    178.83 o 
  -9  11   8      746.44      855.40    167.23 o 
  -8  11   8        0.42      -77.10     77.10 o 
  -7  11   8       64.54      222.34     71.82 o 
  -6  11   8       25.91      -18.56     56.71 o 
  -5  11   8     2286.62     2511.67    131.78 o 
  -4  11   8        0.82       52.65     40.59 o 
  -3  11   8       15.29       -5.12     25.27 o 
  -2  11   8      150.11      139.59     24.92 o 
  -1  11   8     8530.78     8323.70    140.03 o 
   0  11   8      384.27      389.31     36.41 o 
   1  11   8     1550.51     1625.21     47.51 o 
   2  11   8       18.20       -6.41     23.80 o 
   3  11   8      327.01      417.72     74.22 o 
   4  11   8     1228.49     1285.06     57.87 o 
   5  11   8      499.18      428.24     65.88 o 
   6  11   8     1335.75     1189.14     99.81 o 
   7  11   8      561.81      566.38     96.26 o 
   8  11   8      126.59       94.07    109.88 o 
   9  11   8       31.42       48.75    129.40 o 
  -9  12   8       27.13        6.46     97.66 o 
  -8  12   8      160.91      159.10     83.75 o 
  -7  12   8      177.41      178.95     76.54 o 
  -6  12   8       22.98       34.09     63.12 o 
  -5  12   8       10.58       57.95     57.63 o 
  -4  12   8        3.58       25.99     40.32 o 
  -3  12   8        8.52      -22.17     25.20 o 
  -2  12   8     1534.35     1279.89     39.96 o 
  -1  12   8        2.31       11.61     21.83 o 
   0  12   8      134.19      124.81     30.99 o 
   1  12   8      569.78      517.37     38.04 o 
   2  12   8      238.65      222.96     31.11 o 
   3  12   8      783.28      935.83     88.73 o 
   4  12   8     1114.00     1239.85     59.05 o 
   5  12   8       80.48       16.07     84.30 o 
   6  12   8       10.08        6.55    127.02 o 
   7  12   8      812.13      735.19     95.07 o 
   8  12   8        1.90      -50.43     86.78 o 
  -9  13   8       13.28      -50.28    100.65 o 
  -8  13   8        7.56        1.80     83.46 o 
  -7  13   8      375.27      274.93     90.06 o 
  -6  13   8      157.64      209.49     70.95 o 
  -5  13   8     1931.86     1820.63    184.09 o 
  -4  13   8       25.08        2.83     40.74 o 
  -3  13   8      134.00      188.62     35.46 o 
  -2  13   8        7.48        9.25     24.13 o 
  -1  13   8     5498.61     5688.69    212.26 o 
   0  13   8     1059.55     1051.20     41.90 o 
   1  13   8     1954.38     1858.68     53.68 o 
   2  13   8      371.70      410.54     45.26 o 
   3  13   8     1976.82     1787.57     78.15 o 
   4  13   8      636.93      721.18     57.31 o 
   5  13   8      714.13      762.32     85.27 o 
   6  13   8      880.01     1234.69    106.81 o 
   7  13   8      399.65      431.17     87.70 o 
   8  13   8      511.38      452.29     99.16 o 
  -9  14   8       59.78     -108.07    159.37 o 
  -8  14   8       34.60      -33.34     85.12 o 
  -7  14   8        4.54      -46.10     70.75 o 
  -6  14   8      261.76      207.30     74.05 o 
  -5  14   8      135.77      124.10     50.14 o 
  -4  14   8       48.93       34.62     36.36 o 
  -3  14   8        4.01       13.91     34.21 o 
  -2  14   8     1033.25     1245.98     48.02 o 
  -1  14   8       74.25       59.97     27.60 o 
   0  14   8      588.03      642.16     42.33 o 
   1  14   8      313.33      263.73     33.67 o 
   2  14   8     1040.27     1072.23     45.61 o 
   3  14   8      622.38      693.57     71.50 o 
   4  14   8     1754.11     1866.23     72.08 o 
   5  14   8     1358.31     1411.04    188.99 o 
   6  14   8        0.12       33.99     69.30 o 
   7  14   8      300.72      259.43    102.31 o 
   8  14   8       40.29      224.64     90.43 o 
  -8  15   8       81.24       83.03     89.20 o 
  -7  15   8       22.70       81.19     76.10 o 
  -6  15   8       94.67       18.12     66.18 o 
  -5  15   8     1443.12     1744.87     68.82 o 
  -4  15   8        9.20      -34.52     45.50 o 
  -3  15   8     2334.03     2135.26     80.60 o 
  -2  15   8      112.14       81.52     31.35 o 
  -1  15   8     2491.74     2339.99    118.96 o 
   0  15   8      243.88      235.31     33.38 o 
   1  15   8     6933.76     6895.64    114.54 o 
   2  15   8     2458.09     2434.69     65.89 o 
   3  15   8       16.04        5.58     38.27 o 
   4  15   8       95.53      101.35     55.27 o 
   5  15   8      178.17      254.62     70.80 o 
   6  15   8     1079.14     1127.20    106.53 o 
   7  15   8      357.19      248.67     90.74 o 
   8  15   8      416.24      412.35    107.98 o 
  -8  16   8       63.97       22.15     81.10 o 
  -7  16   8        0.62      -58.46     58.46 o 
  -6  16   8      946.34     1299.05    108.69 o 
  -5  16   8        0.26      -48.81     48.81 o 
  -4  16   8     5144.89     4955.14    127.17 o 
  -3  16   8       89.24      133.00     44.42 o 
  -2  16   8      266.54      337.81     59.73 o 
  -1  16   8        1.33        6.34     31.00 o 
   0  16   8     2427.34     2487.41     76.99 o 
   1  16   8      168.65      197.90     39.50 o 
   2  16   8      712.06      732.78     57.77 o 
   3  16   8      743.12      915.20     64.59 o 
   4  16   8      255.65      274.22     50.94 o 
   5  16   8     1709.07     1797.04    105.31 o 
   6  16   8       28.29       54.98     75.18 o 
   7  16   8       66.38        6.93    105.99 o 
   8  16   8       29.90      -51.43     96.05 o 
  -8  17   8       50.36      -39.92    106.20 o 
  -7  17   8      289.66      212.40    121.19 o 
  -6  17   8        0.62       -5.37     56.71 o 
  -5  17   8      204.26      304.53     61.48 o 
  -4  17   8        1.93      -25.60     50.70 o 
  -3  17   8      624.03      715.05    104.30 o 
  -2  17   8      498.37      434.69     43.74 o 
  -1  17   8       53.46       65.99     33.51 o 
   0  17   8       22.04       16.16     31.76 o 
   1  17   8        1.53      -20.18     32.60 o 
   2  17   8       10.09      -32.99     32.99 o 
   3  17   8      544.26      629.86     59.37 o 
   4  17   8       49.80       88.60     47.23 o 
   5  17   8        0.54      -42.75     67.43 o 
   6  17   8       85.38      226.57     82.30 o 
   7  17   8       32.38        2.12     78.38 o 
  -8  18   8      262.64       29.68    112.11 o 
  -7  18   8       56.20        3.17    113.84 o 
  -6  18   8       22.77       82.92     92.66 o 
  -5  18   8        1.27        7.91     67.94 o 
  -4  18   8     2241.42     2614.65     95.17 o 
  -3  18   8        0.14      -44.62     44.62 o 
  -2  18   8     2372.51     2306.53     81.64 o 
  -1  18   8       64.67       61.77     35.65 o 
   0  18   8      530.79      424.90     69.86 o 
   1  18   8       64.35       45.69     35.15 o 
   2  18   8     2174.82     2223.78     75.83 o 
   3  18   8     1488.57     1533.03     70.13 o 
   4  18   8      890.16      848.66     72.79 o 
   5  18   8      210.08      235.25     96.11 o 
   6  18   8       77.23      161.43     81.30 o 
   7  18   8      804.95      839.58    163.05 o 
  -7  19   8       37.32       43.37    115.28 o 
  -6  19   8        3.33       53.44     80.12 o 
  -5  19   8        5.35       32.35     89.63 o 
  -4  19   8        9.67       10.66     65.87 o 
  -3  19   8      564.83      713.81     84.52 o 
  -2  19   8       36.13       74.95     45.68 o 
  -1  19   8        5.65      -34.27     34.27 o 
   0  19   8       12.89       -3.30     35.78 o 
   1  19   8        2.89       20.71     36.47 o 
   2  19   8      623.86      693.44     62.72 o 
   3  19   8      373.34      493.66     75.92 o 
   4  19   8       93.02       67.07     51.25 o 
   5  19   8       71.31       69.34     74.70 o 
   6  19   8        8.76       -0.19     80.85 o 
   7  19   8      227.27       79.62     95.30 o 
  -7  20   8      168.10       54.04    123.93 o 
  -6  20   8     1031.82      821.37    110.76 o 
  -5  20   8        3.12      -67.75     67.75 o 
  -4  20   8      852.44      643.68     90.88 o 
  -3  20   8       30.06        8.36     60.35 o 
  -2  20   8     1044.15     1279.98    176.94 o 
  -1  20   8      281.33      353.52     49.62 o 
   0  20   8       11.70       23.60     37.60 o 
   1  20   8       62.23       -0.67     36.94 o 
   2  20   8     2001.48     1979.16     99.83 o 
   3  20   8     1213.55     1268.94     85.82 o 
   4  20   8      271.41      415.00     83.23 o 
   5  20   8       28.36       76.20     79.79 o 
   6  20   8       55.03       95.21     89.41 o 
   7  20   8      486.57      491.06    199.65 o 
  -7  21   8     1180.51     1372.69    187.04 o 
  -6  21   8       17.17       35.35     86.72 o 
  -5  21   8      235.88      256.25     86.61 o 
  -4  21   8        0.02      -10.40     70.88 o 
  -3  21   8     3137.84     3665.19    140.15 o 
  -2  21   8        9.66      -26.06     61.07 o 
  -1  21   8       45.14      101.79     40.61 o 
   0  21   8       94.80       96.94     42.38 o 
   1  21   8     2502.24     2630.80     89.98 o 
   2  21   8      968.95     1242.47    157.00 o 
   3  21   8      843.50     1004.76    100.08 o 
   4  21   8      325.80      466.22    113.91 o 
   5  21   8       27.97       17.55     81.54 o 
   6  21   8      264.17      268.30     96.20 o 
  -6  22   8      339.70      162.23     97.19 o 
  -5  22   8        8.23      -51.06     90.35 o 
  -4  22   8      823.07      626.30    123.06 o 
  -3  22   8      109.98       95.84     82.42 o 
  -2  22   8       42.05      -10.53     63.97 o 
  -1  22   8        1.12      -57.77     57.77 o 
   0  22   8       37.16       78.30     51.71 o 
   1  22   8       50.35       55.95     46.38 o 
   2  22   8       18.70      -60.50     60.50 o 
   3  22   8       11.38      -44.96     67.48 o 
   4  22   8        6.72      -68.87     68.87 o 
   5  22   8       95.60      105.93     87.47 o 
   6  22   8       49.24       40.00    101.23 o 
  -6  23   8        9.67       49.21     99.28 o 
  -5  23   8       70.47      -22.47     85.04 o 
  -4  23   8      124.06      -20.74     73.88 o 
  -3  23   8      646.26      599.63     93.49 o 
  -2  23   8      371.76      320.55     78.94 o 
  -1  23   8      794.00      825.89    138.34 o 
   0  23   8      471.11      400.28     85.04 o 
   1  23   8      583.87      436.29     64.66 o 
   2  23   8      339.67      352.90     95.68 o 
   3  23   8      207.57      268.75     81.01 o 
   4  23   8      493.91      812.78    104.71 o 
   5  23   8       92.57       82.86     87.19 o 
  -5  24   8        0.54      -26.35     87.72 o 
  -4  24   8      555.05      903.75    114.59 o 
  -3  24   8       21.34      -70.63     70.63 o 
  -2  24   8     1216.12     1332.69    116.50 o 
  -1  24   8      468.26      329.56     77.16 o 
   0  24   8       14.40      -51.67     51.67 o 
   1  24   8      239.16      256.90     59.41 o 
   2  24   8      182.65      545.70    120.47 o 
   3  24   8      305.52      636.92    130.70 o 
   4  24   8       26.15       83.15    103.32 o 
   5  24   8       21.43       61.82    149.00 o 
  -5  25   8      232.76      346.81    104.58 o 
  -4  25   8        0.17      -69.53     83.78 o 
  -3  25   8       12.49      -44.52     79.95 o 
  -2  25   8        4.68        0.45     76.32 o 
  -1  25   8      568.38      481.98     84.36 o 
   0  25   8       95.20       60.14     57.07 o 
   1  25   8      161.89      228.35     67.64 o 
   2  25   8        2.10      -97.84     97.84 o 
   3  25   8      160.80      195.11    110.24 o 
   4  25   8      413.85      433.16    129.83 o 
  -4  26   8      151.97      128.29     94.54 o 
  -3  26   8        0.09      -47.62     82.76 o 
  -2  26   8     1615.40     1791.56    114.55 o 
  -1  26   8       59.64      157.83     79.34 o 
   0  26   8      693.14      621.95    100.58 o 
   1  26   8      150.49      218.89     67.02 o 
   2  26   8      115.37      191.94    113.41 o 
   3  26   8      693.09      903.94    149.00 o 
   4  26   8       79.29      142.51    119.89 o 
  -3  27   8      324.29      432.72    105.28 o 
  -2  27   8        3.14        8.07     86.98 o 
  -1  27   8       56.66       68.57     85.21 o 
   0  27   8       74.53        4.25     81.90 o 
   1  27   8      142.02      207.14     85.82 o 
   2  27   8      156.36      176.67    126.66 o 
   3  27   8        3.00       57.64    121.62 o 
  -2  28   8      386.72      231.58     97.79 o 
  -1  28   8      194.10      154.55     95.06 o 
   0  28   8      892.99      964.59    115.10 o 
   1  28   8      123.99      251.56     95.69 o 
 -10   1   9        3.78      -54.23     97.93 o 
  -9   1   9      766.04      787.66    107.09 o 
  -8   1   9      322.51      277.16     82.61 o 
  -7   1   9     2055.72     2300.22    108.79 o 
  -6   1   9      131.21       81.64     53.56 o 
  -5   1   9      305.04      200.52     52.17 o 
  -4   1   9       10.61       19.68     42.49 o 
  -3   1   9    11691.27    12150.43    235.83 o 
  -2   1   9      381.41      342.60     49.00 o 
  -1   1   9      856.91     1252.52     62.32 o 
   0   1   9       24.26      -28.42     43.45 o 
   1   1   9      107.89       77.42     25.65 o 
   2   1   9     3290.76     3299.33    106.45 o 
   3   1   9     4379.09     4473.84     89.69 o 
   4   1   9     1980.12     1950.19     56.39 o 
   5   1   9      633.08      731.75     48.14 o 
   6   1   9       40.78       51.34     37.10 o 
   7   1   9      168.83      179.93     58.65 o 
   8   1   9     1960.00     1872.86    134.50 o 
   9   1   9       34.78      -63.70    112.04 o 
 -10   2   9       13.48       44.99     99.41 o 
  -9   2   9      154.02      110.09     83.46 o 
  -8   2   9      502.86      491.13     94.68 o 
  -7   2   9       52.04      162.60     63.93 o 
  -6   2   9      292.82      367.46     65.47 o 
  -5   2   9        1.37      -13.15     44.87 o 
  -4   2   9     1633.31     1754.39     78.71 o 
  -3   2   9       23.40        8.45     38.08 o 
  -2   2   9     7746.18     8151.18    172.68 o 
  -1   2   9      333.92      286.92     66.93 o 
   0   2   9      653.63      537.98     39.27 o 
   1   2   9      576.13      519.01     40.45 o 
   2   2   9     7704.83     7814.61    214.33 o 
   3   2   9     2935.39     3015.19     78.20 o 
   4   2   9        7.89      -14.62     26.40 o 
   5   2   9      127.06       79.65     46.93 o 
   6   2   9      602.17      781.07     52.95 o 
   7   2   9      949.65     1070.51     77.86 o 
   8   2   9       45.98       82.78     95.78 o 
   9   2   9      141.08      131.74    113.09 o 
 -10   3   9        5.69      -47.76     98.39 o 
  -9   3   9      223.41      199.54    118.38 o 
  -8   3   9        5.86       17.88     65.98 o 
  -7   3   9     2628.68     2464.80    114.76 o 
  -6   3   9       55.34       28.54     52.26 o 
  -5   3   9     1327.96     1478.54     80.09 o 
  -4   3   9       29.70       47.09     42.99 o 
  -3   3   9       10.50       20.22     38.04 o 
  -2   3   9      220.80      163.18     62.03 o 
  -1   3   9      167.47      314.46     83.29 o 
   0   3   9       99.00       43.45     24.63 o 
   1   3   9      706.78      598.59     37.23 o 
   2   3   9      148.20      129.77     29.35 o 
   3   3   9       10.96        5.51     29.39 o 
   4   3   9     1060.14      976.80     62.96 o 
   5   3   9      445.05      419.12     53.89 o 
   6   3   9      115.95      131.35     40.20 o 
   7   3   9        7.64       -0.68     53.72 o 
   8   3   9       70.86       58.00     97.19 o 
   9   3   9       11.31       82.10    115.37 o 
 -10   4   9      122.59       50.64    155.99 o 
  -9   4   9      132.32       80.07     79.63 o 
  -8   4   9     2057.76     2121.68    116.05 o 
  -7   4   9       21.53      -30.38     59.99 o 
  -6   4   9     2402.94     2597.92    119.67 o 
  -5   4   9       42.57       64.30     49.21 o 
  -4   4   9      323.94      302.47    102.74 o 
  -3   4   9      140.07       32.45     71.47 o 
  -2   4   9     2900.84     3048.96     95.22 o 
  -1   4   9     1638.33      998.90     75.65 o 
   0   4   9     8258.55     8013.06    113.04 o 
   1   4   9     1740.84     1779.38     36.35 o 
   2   4   9     4091.88     4279.17     72.96 o 
   3   4   9     2522.62     2356.10     70.22 o 
   4   4   9       48.62       -2.64     40.87 o 
   5   4   9     1109.20     1129.69    114.99 o 
   6   4   9        1.62       21.43     57.17 o 
   7   4   9     1067.00     1217.74     86.64 o 
   8   4   9      213.58      140.52    101.39 o 
   9   4   9      224.96      128.39    162.98 o 
  -9   5   9      194.12      203.82     87.13 o 
  -8   5   9      126.13      196.80     76.40 o 
  -7   5   9      214.97      153.03     69.93 o 
  -6   5   9        0.65       24.72     57.24 o 
  -5   5   9     1327.61     1206.48     77.06 o 
  -4   5   9       89.50       36.93     40.96 o 
  -3   5   9     1335.20     1498.54     83.43 o 
  -2   5   9      269.45      198.46     42.64 o 
  -1   5   9     1216.07     1413.67     42.43 o 
   0   5   9        5.19       -0.45     20.99 o 
   1   5   9      262.10      258.40     27.09 o 
   2   5   9      797.38      810.22     36.15 o 
   3   5   9      483.66      368.29     40.61 o 
   4   5   9      132.78       87.19     38.60 o 
   5   5   9      287.71      255.00     49.05 o 
   6   5   9       13.01      -45.71     45.71 o 
   7   5   9       21.09      -53.81     53.81 o 
   8   5   9      525.67      488.54     88.02 o 
   9   5   9      144.42      147.27    169.03 o 
  -9   6   9       23.80       32.80     88.20 o 
  -8   6   9        2.67      -55.08     74.28 o 
  -7   6   9        1.00      -49.01     63.78 o 
  -6   6   9     1857.61     1805.51     94.90 o 
  -5   6   9      100.61       67.16     52.05 o 
  -4   6   9     2724.94     3127.00    105.03 o 
  -3   6   9       86.19       38.11     46.62 o 
  -1   6   9     2138.89     2278.82     54.33 o 
   0   6   9     9434.21    10529.12    123.06 o 
   1   6   9      831.04      890.64     29.32 o 
   2   6   9     2254.41     2250.40     51.78 o 
   3   6   9       47.70       19.96     24.00 o 
   4   6   9      100.14        1.10     34.91 o 
   5   6   9     2129.29     2190.58     79.04 o 
   6   6   9      463.36      644.85     89.63 o 
   7   6   9       92.82       18.60     56.61 o 
   8   6   9        0.26       32.66     74.55 o 
   9   6   9      147.75      197.99    167.16 o 
  -9   7   9       34.36       42.10    189.20 o 
  -8   7   9      114.98       65.46     76.11 o 
  -7   7   9      557.49      434.10     79.87 o 
  -6   7   9      350.21      344.22     91.86 o 
  -5   7   9       40.61        4.75     52.48 o 
  -4   7   9        2.90       -2.95     49.57 o 
  -3   7   9     2871.89     2626.78     91.64 o 
  -2   7   9      267.92      229.53     27.48 o 
  -1   7   9     4493.72     4049.87     74.83 o 
   0   7   9     1300.22     1299.15     36.22 o 
   1   7   9     4791.15     4853.71     74.63 o 
   2   7   9      196.21      119.84     26.93 o 
   3   7   9     1437.55     1777.05     52.02 o 
   4   7   9     1603.31     1698.97     65.00 o 
   5   7   9     1136.06     1237.67     98.97 o 
   6   7   9      343.32      402.04     70.40 o 
   7   7   9       34.77      -24.03     66.05 o 
   8   7   9      855.26      984.51    227.46 o 
   9   7   9      154.42      588.65    181.85 o 
  -9   8   9        0.35      -85.13     85.13 o 
  -8   8   9       44.09      -12.37     77.13 o 
  -7   8   9       34.41       43.20     67.11 o 
  -6   8   9      172.88      257.63     65.97 o 
  -5   8   9       31.21       30.94     52.31 o 
  -4   8   9       71.95       39.34     45.59 o 
  -3   8   9       32.76       26.74     33.51 o 
  -2   8   9       42.86       39.30     23.78 o 
  -1   8   9      268.09      309.57     31.22 o 
   0   8   9     6101.96     6053.25     88.86 o 
   1   8   9      310.33      285.90     28.32 o 
   2   8   9     2291.38     2352.08     55.18 o 
   3   8   9      156.98      144.46     39.71 o 
   4   8   9     2652.24     3194.29     86.81 o 
   5   8   9     1149.75     1234.73     85.38 o 
   6   8   9      124.42       68.02     67.22 o 
   7   8   9      146.22      179.13    164.71 o 
   8   8   9      386.42      642.25     98.55 o 
   9   8   9       13.28      156.78    169.61 o 
  -9   9   9       10.51       45.12     91.24 o 
  -8   9   9      160.09      109.17     78.16 o 
  -7   9   9       24.75       -2.53     69.36 o 
  -6   9   9      416.57      374.27     69.54 o 
  -5   9   9     1184.75     1210.07     84.62 o 
  -4   9   9        8.37       13.37     45.01 o 
  -3   9   9      649.21      891.65     53.72 o 
  -2   9   9      180.67      134.07     27.80 o 
  -1   9   9     4092.14     4424.02     75.87 o 
   0   9   9     2666.39     2640.89     51.85 o 
   1   9   9     3291.20     3311.41     57.19 o 
   2   9   9      651.04      654.52     78.22 o 
   3   9   9     2207.04     2020.04     64.00 o 
   4   9   9     2395.43     2494.57     99.38 o 
   5   9   9     2139.74     1923.20    124.29 o 
   6   9   9     1223.43     1319.49    117.15 o 
   7   9   9        2.16      -67.37     67.37 o 
   8   9   9      681.77      606.86    100.96 o 
   9   9   9       28.51       90.06    173.64 o 
  -9  10   9       22.40      -34.01     92.08 o 
  -8  10   9      104.82       13.37     82.40 o 
  -7  10   9      264.96      164.76     72.36 o 
  -6  10   9     2597.39     2969.90    158.73 o 
  -5  10   9       14.44       43.78     54.24 o 
  -4  10   9      721.05      977.72    120.76 o 
  -3  10   9        8.19       19.45     34.47 o 
  -2  10   9      911.22      849.33     46.07 o 
  -1  10   9      145.38       99.12     24.15 o 
   0  10   9      114.57      148.47     24.57 o 
   1  10   9      497.56      439.34     29.35 o 
   2  10   9       51.01       58.03     30.02 o 
   3  10   9        5.34       -1.69     32.39 o 
   4  10   9      960.46     1252.20     91.79 o 
   5  10   9      426.21      406.19     95.18 o 
   6  10   9      595.88      563.10     82.32 o 
   7  10   9      599.83      629.32     92.89 o 
   8  10   9      118.71      141.79     83.07 o 
  -9  11   9        2.76      -38.81     96.79 o 
  -8  11   9        9.85       24.52    102.60 o 
  -7  11   9        2.73      -72.42     72.42 o 
  -6  11   9       47.14       22.31     63.89 o 
  -5  11   9       24.56       23.74     84.80 o 
  -4  11   9        0.44       -7.37     37.67 o 
  -3  11   9     2525.73     2553.47     67.97 o 
  -2  11   9       65.77       21.37     23.93 o 
  -1  11   9     1439.96     1186.75     57.09 o 
   0  11   9     1350.44     1344.24     45.61 o 
   1  11   9     4101.40     4268.26     79.88 o 
   2  11   9      663.34      761.04     52.80 o 
   3  11   9       76.25      141.49     37.62 o 
   4  11   9      742.03      899.22     79.41 o 
   5  11   9       64.32       -2.65     80.70 o 
   6  11   9      456.23      456.39     82.26 o 
   7  11   9       58.24       73.34     78.10 o 
   8  11   9      712.16      792.31    107.91 o 
  -9  12   9       43.75      -49.23     98.12 o 
  -8  12   9      236.91      313.31     95.11 o 
  -7  12   9        7.62       35.79     77.24 o 
  -6  12   9     2460.57     2392.52    110.30 o 
  -5  12   9      253.16      214.26     64.51 o 
  -4  12   9     1208.63     1157.27     63.75 o 
  -3  12   9        0.14       13.96     36.75 o 
  -2  12   9      961.96     1004.75     39.10 o 
  -1  12   9      968.68      854.17     46.79 o 
   0  12   9     6287.47     6093.52    101.74 o 
   1  12   9     1539.62     1507.93     48.57 o 
   2  12   9       30.08       18.09     31.71 o 
   3  12   9       28.51      140.45     36.65 o 
   4  12   9      110.60       54.10     55.01 o 
   5  12   9     2086.19     2085.72    131.49 o 
   6  12   9       72.61       87.71     69.55 o 
   7  12   9      771.14      897.02    114.27 o 
   8  12   9      154.10      -18.18     86.69 o 
  -8  13   9      137.61      105.73     86.31 o 
  -7  13   9       48.09       62.77     77.15 o 
  -6  13   9       39.89       86.88     71.62 o 
  -4  13   9        1.44        5.20     43.27 o 
  -3  13   9     2029.77     1871.89     60.56 o 
  -2  13   9      202.98      203.52     35.30 o 
  -1  13   9      689.95      564.58    154.17 o 
   0  13   9       52.32       70.76     28.41 o 
   1  13   9      269.24      184.02     32.44 o 
   2  13   9     1017.86     1013.61     69.93 o 
   3  13   9     1206.56     1160.48     79.01 o 
   4  13   9       33.87       20.52     49.98 o 
   5  13   9       12.10       -5.29     61.35 o 
   6  13   9        0.73     -107.96    149.86 o 
   7  13   9       17.60      -19.48     77.50 o 
   8  13   9      686.15      591.11    109.70 o 
  -8  14   9      710.68      780.00    183.22 o 
  -7  14   9      110.29        8.88     79.57 o 
  -6  14   9      639.57      693.26    129.04 o 
  -5  14   9       92.88       60.24     51.23 o 
  -4  14   9      875.90     1102.15     56.26 o 
  -3  14   9      287.13      323.45     49.38 o 
  -2  14   9     1588.19     1537.42     87.25 o 
  -1  14   9      201.43       87.19     66.12 o 
   0  14   9     1708.40     1810.13     55.31 o 
   1  14   9     1025.59     1002.97     45.94 o 
   2  14   9     1068.81      943.91     53.77 o 
   3  14   9      251.74      228.80     45.90 o 
   4  14   9     1166.61     1041.23     90.97 o 
   5  14   9     1663.31     1641.68     99.17 o 
   6  14   9      611.16      483.29     88.54 o 
   7  14   9      888.04      985.32    112.46 o 
   8  14   9       17.17        8.30     94.41 o 
  -8  15   9       52.28      -12.04     94.79 o 
  -7  15   9        3.47      -50.22     79.70 o 
  -6  15   9       50.03       65.11     68.95 o 
  -5  15   9     3488.02     3113.66    102.81 o 
  -4  15   9       46.55       -6.11     47.82 o 
  -3  15   9     1213.58     1541.78     83.67 o 
  -2  15   9        1.95       23.26     32.52 o 
  -1  15   9      548.96      449.21    229.84 o 
   0  15   9      596.90      524.05     78.89 o 
   1  15   9     1972.46     1999.57     59.78 o 
   2  15   9       46.91       46.05     37.74 o 
   3  15   9      686.87      863.45     64.97 o 
   4  15   9      809.04      910.95     90.92 o 
   5  15   9      718.68      613.56     87.04 o 
   6  15   9      223.65      309.63     82.86 o 
   7  15   9       72.58      158.23     84.72 o 
   8  15   9       62.96      -28.79     96.54 o 
  -8  16   9      668.26      924.25    182.57 o 
  -7  16   9       65.07       -4.53     77.88 o 
  -6  16   9       22.70      -31.98     71.00 o 
  -5  16   9       39.42       54.98     55.44 o 
  -4  16   9     2630.96     2122.01     85.46 o 
  -3  16   9       17.21       43.45     46.60 o 
  -2  16   9     1019.83      981.32     52.17 o 
  -1  16   9        0.80        7.98     37.25 o 
   0  16   9        3.14       28.52     31.68 o 
   1  16   9      430.52      441.45     43.23 o 
   2  16   9      101.85       71.11     40.82 o 
   3  16   9     1079.51     1276.93     93.18 o 
   4  16   9       50.10       62.15     64.43 o 
   5  16   9        1.98      -63.46     63.46 o 
   6  16   9       64.19       66.13     76.65 o 
   7  16   9      502.92      451.12     97.03 o 
  -8  17   9      196.14      149.58    129.83 o 
  -7  17   9      161.27      273.36    116.14 o 
  -6  17   9      105.49      136.94     78.35 o 
  -5  17   9     1390.96     1504.50     84.05 o 
  -4  17   9        3.50       15.43     59.57 o 
  -3  17   9     2621.55     2787.49     93.11 o 
  -2  17   9        1.47      -42.11     44.33 o 
  -1  17   9       31.24      -10.34     33.84 o 
   0  17   9        2.40      -16.01     33.08 o 
   1  17   9     1282.90     1307.88     54.46 o 
   2  17   9     1134.29     1259.11     92.60 o 
   3  17   9     2328.53     2169.57     81.17 o 
   4  17   9      747.15      823.03     94.74 o 
   5  17   9      149.13      156.17     79.90 o 
   6  17   9      132.46      100.81     99.93 o 
   7  17   9        0.49      -52.67     81.75 o 
  -7  18   9        3.27       10.23    102.89 o 
  -6  18   9       55.80      -98.42     98.42 o 
  -5  18   9        1.19        2.87     58.03 o 
  -4  18   9       31.70      -16.04     48.87 o 
  -3  18   9        9.22       19.80     48.79 o 
  -2  18   9      175.09      132.79     47.83 o 
  -1  18   9        3.97      -12.53     35.17 o 
   0  18   9      123.33      111.43     37.01 o 
   1  18   9       32.02       21.95     37.68 o 
   2  18   9        7.22       -0.32     42.38 o 
   3  18   9       15.95       48.53     46.62 o 
   4  18   9       23.36       30.63     50.54 o 
   5  18   9       43.47       44.03     72.09 o 
   6  18   9        7.12      -88.96    106.92 o 
   7  18   9        1.10       -7.25     95.38 o 
  -7  19   9     1068.82     1465.78    186.03 o 
  -6  19   9       39.40       75.04     79.21 o 
  -5  19   9       68.67       69.95     75.34 o 
  -4  19   9       14.32      -26.74     54.22 o 
  -3  19   9     1599.00     1335.89     71.55 o 
  -2  19   9      116.48      115.24     49.21 o 
  -1  19   9       10.22        8.09     38.75 o 
   0  19   9      371.34      291.74     94.93 o 
   1  19   9     1215.99     1227.42     58.36 o 
   2  19   9     3216.08     2952.80     94.50 o 
   3  19   9     1922.03     1875.29     80.75 o 
   4  19   9      642.17      934.44     77.62 o 
   5  19   9       34.15      -20.10     75.32 o 
   6  19   9      114.38      -10.33     81.92 o 
   7  19   9       12.03       78.71    104.55 o 
  -7  20   9        3.17      -19.74    114.13 o 
  -6  20   9        2.74        3.61     82.02 o 
  -5  20   9        5.31      -34.74     93.81 o 
  -4  20   9      197.22      141.69     71.13 o 
  -3  20   9      133.17      143.32     87.27 o 
  -2  20   9     1774.51     1567.17     83.37 o 
  -1  20   9       44.35       78.30     39.69 o 
   0  20   9       96.82        6.39     38.15 o 
   1  20   9     2296.36     2196.97     71.51 o 
   2  20   9     1641.20     1855.45     79.74 o 
   3  20   9      765.77      944.99     77.75 o 
   4  20   9      243.21      274.91     75.17 o 
   5  20   9       67.29      -78.23     79.66 o 
   6  20   9       30.84      -48.28     88.80 o 
  -6  21   9       27.79      -85.24     85.24 o 
  -5  21   9        3.47       67.08     84.58 o 
  -4  21   9       25.72      -17.16     66.48 o 
  -3  21   9      362.92      283.59     85.23 o 
  -2  21   9        1.18      -12.74     66.56 o 
  -1  21   9      170.22       91.12     58.10 o 
   0  21   9        9.38       -9.96     41.10 o 
   1  21   9      603.65      888.97     72.68 o 
   2  21   9       26.12       56.22     51.40 o 
   3  21   9      231.61      242.39     62.29 o 
   4  21   9       66.59      -25.63     57.79 o 
   5  21   9       12.94      -60.59     83.03 o 
   6  21   9      162.99      124.79     95.91 o 
  -6  22   9      111.52      189.99     97.11 o 
  -5  22   9       46.77       12.42     84.31 o 
  -4  22   9      193.33      101.94     81.77 o 
  -3  22   9       52.74       57.18     70.91 o 
  -2  22   9     3358.49     3618.42    224.51 o 
  -1  22   9      154.45      134.48     66.16 o 
   0  22   9     1525.38     1520.05     67.78 o 
   1  22   9       23.98       19.44     51.21 o 
   2  22   9     1035.11     1041.76    132.07 o 
   3  22   9      784.38      996.29     84.49 o 
   4  22   9      215.06      290.04     67.39 o 
   5  22   9       77.08      114.42     91.83 o 
  -5  23   9       23.89        8.38    106.63 o 
  -4  23   9        0.08      -39.66    125.08 o 
  -3  23   9      487.28      504.85     89.73 o 
  -2  23   9       48.99       50.14     73.20 o 
  -1  23   9       76.93      -51.96     69.90 o 
   0  23   9       58.45       10.95     52.79 o 
   1  23   9       73.62      114.88     76.59 o 
   2  23   9       26.99       80.09     58.54 o 
   3  23   9       48.80       41.67     63.20 o 
   4  23   9       43.19      -26.87     66.63 o 
   5  23   9       41.52       24.53     94.37 o 
  -5  24   9       45.12       71.12    101.00 o 
  -4  24   9      274.24      227.59     93.18 o 
  -3  24   9       44.61        8.35     77.77 o 
  -2  24   9      268.26      112.59     78.33 o 
  -1  24   9      136.96       82.18     73.07 o 
   0  24   9     1077.35      991.75    132.75 o 
   1  24   9      133.88      -42.30     68.57 o 
   2  24   9      389.99      368.98     88.19 o 
   3  24   9      415.05      450.83    274.58 o 
   4  24   9      426.10      540.91     79.80 o 
  -4  25   9       15.19      -37.01     88.92 o 
  -3  25   9      345.99      249.32     90.05 o 
  -2  25   9      251.15      174.29     83.98 o 
  -1  25   9      224.78      221.39     81.70 o 
   0  25   9      164.84      307.61     68.74 o 
   1  25   9       79.63      157.03    170.61 o 
   2  25   9      310.69      185.66     79.96 o 
   3  25   9      404.65      435.89    111.68 o 
   4  25   9       64.14       77.85     87.20 o 
  -3  26   9       23.70       50.02    102.31 o 
  -2  26   9        1.10      -46.71     86.23 o 
  -1  26   9        3.98       23.68     82.37 o 
   0  26   9      833.56     1037.26    180.41 o 
   1  26   9        1.77       19.38     76.92 o 
   2  26   9        7.21      -31.14     79.77 o 
   3  26   9        0.97      -22.57     87.89 o 
  -2  27   9       14.32       12.85     92.24 o 
  -1  27   9     1229.06     1329.43    130.34 o 
   0  27   9      580.73      701.04    154.04 o 
   1  27   9      144.38      275.74     87.83 o 
   2  27   9       77.08      151.15     92.36 o 
   0  28   9       29.37      196.70    117.87 o 
  -9   0  10      149.52      109.52    128.68 o 
  -8   0  10     2796.67     2973.21    192.66 o 
  -7   0  10      217.03      202.32    103.32 o 
  -6   0  10     2517.64     2845.97    165.28 o 
  -5   0  10      107.13       43.52     72.91 o 
  -4   0  10     3514.71     3040.93    149.86 o 
  -3   0  10      371.91      400.45     80.12 o 
  -2   0  10     7098.09     6367.33    214.85 o 
  -1   0  10        8.26       18.30     55.33 o 
   0   0  10     1831.19     1813.35    107.50 o 
   1   0  10     1641.87     1536.68    101.16 o 
   2   0  10     4766.30     5266.93    128.79 o 
   3   0  10     9413.98     9582.72    292.74 o 
   4   0  10       75.69       41.94     43.07 o 
   5   0  10      588.93      751.22    154.19 o 
   6   0  10      638.13      732.04    251.24 o 
   7   0  10     1749.54     1830.27     97.95 o 
   8   0  10       10.01      -26.80    154.04 o 
   9   0  10      694.77      628.42    211.25 o 
  -9   1  10      177.07      119.21     91.82 o 
  -8   1  10       43.77       34.38     97.20 o 
  -7   1  10      326.64      342.42     80.65 o 
  -6   1  10        7.08       55.16     57.78 o 
  -5   1  10      210.48       93.88     57.66 o 
  -4   1  10        1.09        7.22     44.78 o 
  -3   1  10       92.64      129.66     45.81 o 
  -2   1  10      192.35      123.39     44.11 o 
  -1   1  10     1598.46     1683.19     75.35 o 
   0   1  10       28.68       -8.94     36.49 o 
   1   1  10       23.34       36.51     29.71 o 
   2   1  10      736.14      737.39     49.49 o 
   3   1  10        3.31       51.00     27.67 o 
   4   1  10      348.52      349.95     38.58 o 
   5   1  10     3435.20     3260.99     79.18 o 
   6   1  10       86.09       70.14     37.96 o 
   7   1  10       69.78       60.25     58.76 o 
   8   1  10      171.64      268.57    106.79 o 
   9   1  10        0.01       23.25    124.03 o 
  -9   2  10       76.93      -44.85     91.14 o 
  -8   2  10      234.55      228.31    137.04 o 
  -7   2  10      124.16       97.31     70.91 o 
  -6   2  10     3941.66     4168.00    285.17 o 
  -5   2  10       30.72       23.57     49.71 o 
  -4   2  10     4315.67     5112.25    210.89 o 
  -3   2  10       15.63       23.60     43.76 o 
  -2   2  10     3452.67     3474.38    106.99 o 
  -1   2  10       55.25       14.19     40.94 o 
   0   2  10     1607.60     1403.54     68.28 o 
   1   2  10     1928.82     2034.68     63.24 o 
   2   2  10    11463.78    10894.92    174.49 o 
   3   2  10     3844.64     3827.35    103.85 o 
   4   2  10     3975.29     3492.24    116.43 o 
   5   2  10      695.13      849.75     61.44 o 
   6   2  10      525.13      549.62     50.10 o 
   7   2  10      975.97     1173.60     83.28 o 
   8   2  10      190.51       82.39    102.73 o 
   9   2  10      252.31      200.85    126.44 o 
  -9   3  10       96.79      -57.08     91.80 o 
  -8   3  10      143.78       27.45     77.77 o 
  -7   3  10     1604.54     1635.97    101.02 o 
  -6   3  10        0.26       13.21     59.26 o 
  -5   3  10        6.28      -11.03     49.54 o 
  -4   3  10        8.26       46.18     44.55 o 
  -3   3  10     4754.34     4545.67    125.58 o 
  -2   3  10      340.49      307.53     51.18 o 
  -1   3  10     2136.81     2188.79     91.29 o 
   0   3  10      118.67      115.79     30.23 o 
   1   3  10     2195.92     2391.22     83.42 o 
   2   3  10     2246.26     2257.07     83.01 o 
   3   3  10      759.41      871.62     58.84 o 
   4   3  10     1695.12     1518.13    168.08 o 
   5   3  10     3082.75     3159.71     93.92 o 
   6   3  10      995.46     1081.75     77.15 o 
   7   3  10       67.58      -27.23     53.27 o 
   8   3  10      342.91      298.15    241.22 o 
   9   3  10        0.99       38.98    115.04 o 
  -9   4  10        6.36      -25.10     88.73 o 
  -8   4  10      251.85      135.02     80.26 o 
  -7   4  10        2.29      -32.95     65.39 o 
  -6   4  10     1498.01     1410.70     85.75 o 
  -5   4  10        6.81      -51.95     52.42 o 
  -4   4  10      519.69      334.08     59.40 o 
  -3   4  10       33.44       25.94     79.61 o 
  -2   4  10        0.61       31.53     40.81 o 
  -1   4  10        0.10      -36.22     36.22 o 
   0   4  10     1349.85     1412.91     65.33 o 
   1   4  10     1655.93     1696.45     46.32 o 
   2   4  10      244.58      162.12     34.03 o 
   3   4  10       47.69        7.57     31.44 o 
   4   4  10       29.33       42.71     47.37 o 
   5   4  10      661.32      741.40     79.04 o 
   6   4  10       46.04      123.11     51.57 o 
   7   4  10       14.41      -10.56     66.31 o 
   8   4  10       19.76       -1.27    122.27 o 
   9   4  10        0.10      -12.54    166.58 o 
  -9   5  10      147.99       45.20     87.33 o 
  -8   5  10       64.35       15.83     69.16 o 
  -7   5  10      311.12      413.52    139.85 o 
  -6   5  10       69.16       98.34     65.21 o 
  -5   5  10     2444.32     2731.35    108.47 o 
  -4   5  10      122.05       91.14     49.50 o 
  -3   5  10     3073.10     3390.08    107.75 o 
  -2   5  10      174.48      128.83     43.99 o 
  -1   5  10     8039.21     8504.65    190.72 o 
   0   5  10     1688.36     1784.92     49.33 o 
   1   5  10       49.51       27.58     21.48 o 
   2   5  10     1561.57     1578.53     46.74 o 
   3   5  10      170.08       80.52     39.02 o 
   4   5  10     1853.29     1799.33     69.86 o 
   5   5  10      189.96      175.21     48.64 o 
   6   5  10     2852.93     2879.43     97.46 o 
   7   5  10        5.13      -16.53     56.70 o 
   8   5  10       86.60       31.17     73.64 o 
   9   5  10        0.40     -156.20    170.33 o 
  -9   6  10        7.78      -58.67     90.47 o 
  -8   6  10       49.14      -69.19     74.04 o 
  -7   6  10       18.13      -14.59     81.06 o 
  -6   6  10       48.73       -3.31     78.25 o 
  -5   6  10       32.17       17.15     55.26 o 
  -4   6  10     4264.54     4602.35    132.57 o 
  -3   6  10       11.32        0.03     41.58 o 
  -1   6  10      111.80      112.29     34.89 o 
   0   6  10       59.79       30.92     20.17 o 
   1   6  10       33.72       21.31     23.53 o 
   2   6  10      448.56      451.23     71.11 o 
   3   6  10      793.47      918.71     53.06 o 
   4   6  10      371.02      516.18     72.01 o 
   5   6  10       10.13       69.18     47.08 o 
   6   6  10       67.08       13.70     50.62 o 
   7   6  10      362.75      366.95     81.78 o 
   8   6  10        1.09       60.80     80.06 o 
   9   6  10      308.10      191.51    177.24 o 
  -9   7  10      149.80      206.75     99.54 o 
  -8   7  10        1.66       35.07     80.96 o 
  -7   7  10       48.40      186.27     75.89 o 
  -6   7  10      244.24      241.33     80.48 o 
  -5   7  10     3149.30     3132.11    114.26 o 
  -4   7  10        4.27       92.09     51.40 o 
  -3   7  10     1635.74     1590.10     78.25 o 
  -2   7  10        8.02      -13.00     32.10 o 
  -1   7  10     3864.17     3986.36     76.96 o 
   0   7  10     2768.70     2827.12     62.06 o 
   1   7  10     1887.13     1974.23     51.34 o 
   2   7  10       76.38        5.05     25.26 o 
   3   7  10       52.53       64.29     36.31 o 
   4   7  10     1557.56     1691.98     68.93 o 
   5   7  10      785.96     1078.15    107.36 o 
   6   7  10     2159.80     2156.95    108.16 o 
   7   7  10       17.47        3.71     69.43 o 
   8   7  10       77.53       51.98     81.11 o 
   9   7  10        8.35     -140.50    167.01 o 
  -9   8  10        5.49      -88.63     88.63 o 
  -8   8  10      191.26      121.98    105.84 o 
  -7   8  10        5.01        3.47     70.64 o 
  -6   8  10      958.55     1259.44     95.00 o 
  -5   8  10       17.74       48.83     55.26 o 
  -4   8  10      817.29      598.62    103.25 o 
  -3   8  10        1.74      -41.02     41.02 o 
  -2   8  10      554.23      490.97     58.53 o 
  -1   8  10      497.33      584.89     64.56 o 
   0   8  10     5266.71     5081.18     77.17 o 
   1   8  10     1206.72     1320.51     44.97 o 
   2   8  10     1240.42     1372.59     59.73 o 
   3   8  10      328.25      309.43     45.09 o 
   4   8  10      687.89      723.34     76.28 o 
   5   8  10     1818.59     1649.02     89.64 o 
   6   8  10       98.50       52.45     64.31 o 
   7   8  10      950.43     1083.40    102.70 o 
   8   8  10       83.72      -18.85     82.97 o 
  -9   9  10        0.88       13.05     96.18 o 
  -8   9  10       61.67      -30.72     81.69 o 
  -7   9  10      517.08      413.11     84.61 o 
  -6   9  10      128.24      113.32     68.55 o 
  -5   9  10     1461.30     1285.56     81.42 o 
  -4   9  10        2.54       45.77     69.74 o 
  -3   9  10       14.13        9.96     34.81 o 
  -2   9  10       40.83       -0.89     27.43 o 
  -1   9  10     1619.71     1641.98     44.27 o 
   0   9  10      187.96      179.30     26.45 o 
   1   9  10       28.22       -2.25     25.68 o 
   2   9  10       39.69       23.50     33.93 o 
   3   9  10      126.89      196.83     51.33 o 
   4   9  10       98.46       27.99     54.83 o 
   5   9  10       47.85      -19.64     56.98 o 
   6   9  10       11.96      -29.77     85.60 o 
   7   9  10       93.66      146.54     79.90 o 
   8   9  10        5.36      -57.52     83.58 o 
  -9  10  10       15.03      -75.55     98.89 o 
  -8  10  10        5.89      -28.29     83.30 o 
  -7  10  10        2.17       62.97     77.05 o 
  -6  10  10     1166.24     1288.11    126.66 o 
  -5  10  10       27.69      -50.70     57.35 o 
  -3  10  10       94.68       -6.24     37.98 o 
  -2  10  10     1813.01     1892.01     61.02 o 
  -1  10  10      169.97      110.60     25.45 o 
   0  10  10     8746.45     9233.28    118.00 o 
   1  10  10     1385.77     1427.64     56.35 o 
   2  10  10      283.04      233.17     38.71 o 
   3  10  10       11.05      -42.86     42.86 o 
   4  10  10        3.57      -17.17     51.43 o 
   5  10  10     1103.48     1526.03    207.72 o 
   6  10  10       31.88      121.44     67.74 o 
   7  10  10      815.88      908.73    105.11 o 
   8  10  10      115.42      221.40     92.69 o 
  -9  11  10       51.75      -42.21    146.55 o 
  -8  11  10      108.04       21.71     85.76 o 
  -7  11  10     1252.37     1508.99    112.75 o 
  -6  11  10        0.29       34.92     68.28 o 
  -5  11  10      511.08      626.08    147.63 o 
  -4  11  10       58.26       34.50     53.98 o 
  -3  11  10       92.22       14.51     31.46 o 
  -2  11  10       40.30       64.67     26.21 o 
  -1  11  10      864.31      737.20     41.44 o 
   0  11  10      230.57      228.17     48.92 o 
   1  11  10      908.23     1032.45     53.88 o 
   2  11  10      192.00      158.97     36.65 o 
   3  11  10      701.30      503.94     63.43 o 
   4  11  10      137.35       90.61     54.09 o 
   5  11  10       45.80       19.46     62.05 o 
   6  11  10     1470.88     1551.43    100.72 o 
   7  11  10       52.27       38.67    132.93 o 
   8  11  10        4.71       75.67     95.78 o 
  -8  12  10        6.11       66.44     88.76 o 
  -7  12  10        0.19       81.78     81.05 o 
  -6  12  10       84.31       19.82     66.84 o 
  -5  12  10        0.25       60.89     64.94 o 
  -4  12  10      228.58       96.29     45.76 o 
  -3  12  10        2.04      -19.41     39.35 o 
  -2  12  10     3032.37     2648.23     58.75 o 
  -1  12  10        0.38       12.20     28.86 o 
   0  12  10      115.45      129.72     31.61 o 
   1  12  10      633.67      689.41     88.83 o 
   2  12  10      858.19      936.69     88.40 o 
   3  12  10       21.78        6.75     48.95 o 
   4  12  10      250.59      349.65     68.93 o 
   5  12  10       16.70       23.50     64.15 o 
   6  12  10      271.05      133.12     72.00 o 
   7  12  10      464.12      441.97     94.69 o 
   8  12  10        8.33      -90.83     90.83 o 
  -8  13  10        4.03        5.76     94.28 o 
  -7  13  10       17.92      -48.49     76.81 o 
  -6  13  10       12.06      -49.85     70.12 o 
  -5  13  10     1681.34     1705.99    140.64 o 
  -4  13  10        8.78       -6.55     44.97 o 
  -3  13  10     1652.02     1889.15     74.91 o 
  -2  13  10        2.17       -1.56     30.71 o 
  -1  13  10      233.28      144.29     34.51 o 
   0  13  10      279.16      358.97     53.77 o 
   1  13  10       23.95       29.07     35.14 o 
   2  13  10      500.44      654.29    124.70 o 
   3  13  10      316.63      310.02     63.44 o 
   4  13  10      648.46      713.60     80.49 o 
   5  13  10     1210.39     1062.36    190.79 o 
   6  13  10     1810.24     1885.10    112.83 o 
   7  13  10        0.31      -83.64     83.64 o 
   8  13  10      121.10       93.70    124.29 o 
  -8  14  10      151.83      277.57    103.99 o 
  -7  14  10        6.06        0.19     81.45 o 
  -6  14  10      541.06      561.29    107.50 o 
  -5  14  10        1.71      -11.12     62.38 o 
  -4  14  10      412.37      415.03     68.40 o 
  -3  14  10      333.17      336.24     67.88 o 
  -2  14  10      642.59      803.30     62.65 o 
  -1  14  10        7.51       14.30     30.55 o 
   0  14  10     1072.04     1000.30     47.43 o 
   1  14  10      568.27      557.56     52.73 o 
   2  14  10       19.72       -8.48     38.84 o 
   3  14  10      170.46      189.26     44.69 o 
   4  14  10     1385.72     1340.48     90.46 o 
   5  14  10      400.23      463.73     83.44 o 
   6  14  10        8.04      122.49    124.57 o 
   7  14  10       29.26       22.86    166.00 o 
   8  14  10       29.91      -97.82     97.82 o 
  -8  15  10       29.12       -6.83    103.84 o 
  -7  15  10      287.08      172.58    108.94 o 
  -6  15  10        0.12       93.09    118.02 o 
  -5  15  10      618.77      841.29    126.10 o 
  -4  15  10      159.87      113.72     52.97 o 
  -3  15  10      344.71      265.92     53.37 o 
  -2  15  10       50.02       76.38     36.44 o 
  -1  15  10      643.87      697.73     57.88 o 
   0  15  10        7.24       48.40     33.06 o 
   1  15  10      584.48      633.95     54.36 o 
   2  15  10      137.10      155.19     75.74 o 
   3  15  10       63.00       89.39     43.41 o 
   4  15  10     1238.03     1435.49    130.99 o 
   5  15  10       22.59      -52.18     70.90 o 
   6  15  10      252.33      207.26     89.27 o 
   7  15  10        9.64      -56.45     85.91 o 
  -7  16  10       24.29       15.27     87.04 o 
  -6  16  10      773.93     1018.42    110.90 o 
  -5  16  10       34.35       24.75     54.96 o 
  -4  16  10     1873.00     1953.45     84.51 o 
  -3  16  10       17.14       48.70     46.62 o 
  -2  16  10      202.52      202.62     47.21 o 
  -1  16  10       46.27       45.47     47.96 o 
   0  16  10     1311.83     1314.43     53.65 o 
   1  16  10      767.88      899.90     60.27 o 
   2  16  10      134.55      134.98     43.18 o 
   3  16  10     1324.54     1481.46     72.31 o 
   4  16  10       23.78       22.91     64.87 o 
   5  16  10      588.48      611.50     89.35 o 
   6  16  10        7.75      -77.93     77.93 o 
   7  16  10      116.38       91.92    150.37 o 
  -7  17  10       14.39      -25.19    100.80 o 
  -6  17  10       10.92       23.53     78.81 o 
  -5  17  10       38.90        4.77     57.93 o 
  -4  17  10        0.15       43.09     56.18 o 
  -3  17  10       19.23       43.29     49.13 o 
  -2  17  10       11.78      -24.43     45.36 o 
  -1  17  10      319.87      108.65     99.11 o 
   0  17  10      155.74      196.13     49.69 o 
   1  17  10       25.99       25.54     42.07 o 
   2  17  10      119.94      117.40     47.36 o 
   3  17  10      404.47      554.92     63.30 o 
   4  17  10       78.40       92.03     70.57 o 
   5  17  10        6.73      -64.55     75.93 o 
   6  17  10       23.01       60.21     88.56 o 
   7  17  10        4.02      -14.19     96.69 o 
  -7  18  10       18.02       94.39    114.13 o 
  -6  18  10      411.64      633.12    104.03 o 
  -5  18  10        0.31      -45.73     59.81 o 
  -4  18  10      256.63      391.25    116.23 o 
  -3  18  10       11.75       78.94     54.09 o 
  -2  18  10     1832.02     1903.47     80.71 o 
  -1  18  10      266.51      212.45     55.87 o 
   0  18  10     1164.05     1175.07     56.84 o 
   1  18  10      474.33      527.21     59.58 o 
   2  18  10     3395.62     2925.50     93.38 o 
   3  18  10     1815.08     1687.34     77.25 o 
   4  18  10      275.03      234.59     77.67 o 
   5  18  10      106.73      189.60     81.67 o 
   6  18  10       31.88      -35.53     85.41 o 
  -7  19  10       51.11      -59.51    108.94 o 
  -6  19  10       44.24       85.74    113.98 o 
  -5  19  10      198.93      295.01    164.27 o 
  -4  19  10        0.25       44.79     58.35 o 
  -3  19  10     2007.95     1962.41     85.78 o 
  -2  19  10      104.16       86.59     49.69 o 
  -1  19  10      117.85       39.51     38.96 o 
   0  19  10       36.30       12.58     39.26 o 
   1  19  10     1921.88     1713.60     75.75 o 
   2  19  10      236.36      379.26     56.45 o 
   3  19  10      443.65      482.46     65.13 o 
   4  19  10      110.83      165.28     86.89 o 
   5  19  10      148.13      112.35     82.74 o 
   6  19  10       25.12      -82.95     82.95 o 
  -6  20  10      438.90      435.10     97.74 o 
  -5  20  10       14.22      -52.50     75.44 o 
  -4  20  10      105.85      115.47     88.41 o 
  -3  20  10       41.86       74.09     59.16 o 
  -2  20  10      296.93      274.22     59.54 o 
  -1  20  10      101.19       47.08     46.34 o 
   0  20  10      166.13      139.50     54.74 o 
   1  20  10      351.84      428.22     60.30 o 
   2  20  10      496.93      429.37     65.27 o 
   3  20  10      533.19      668.42    104.43 o 
   4  20  10       23.88      106.70     80.32 o 
   5  20  10      113.62       82.91     87.29 o 
   6  20  10       53.02      -96.77     96.77 o 
  -6  21  10        3.04       -0.88     84.90 o 
  -5  21  10        5.96       -1.44     85.18 o 
  -4  21  10       14.34      -35.85     89.13 o 
  -3  21  10     3182.30     3097.95    133.09 o 
  -2  21  10       89.18       84.89     97.82 o 
  -1  21  10      226.97      258.84     58.69 o 
   0  21  10        2.42       74.85     45.44 o 
   1  21  10        4.69      -50.02     50.02 o 
   2  21  10     1235.42     1461.71     86.10 o 
   3  21  10     1095.83     1031.42    125.07 o 
   4  21  10      713.74      941.06    178.11 o 
   5  21  10       33.75      -86.76     86.76 o 
  -5  22  10        9.22      -31.75     89.89 o 
  -4  22  10      431.04      295.97     86.24 o 
  -3  22  10        0.00      -11.02     75.77 o 
  -2  22  10       41.50       56.15     74.68 o 
  -1  22  10      141.58      200.64     82.31 o 
   0  22  10       92.20      144.88     59.40 o 
   1  22  10       56.68        2.66     53.99 o 
   2  22  10       30.06      132.24     59.66 o 
   3  22  10       92.25      125.32     62.68 o 
   4  22  10        2.76       30.69     88.81 o 
   5  22  10       72.01        9.13     97.67 o 
  -5  23  10       73.53      -93.70     93.70 o 
  -4  23  10        0.61       49.67     85.94 o 
  -3  23  10      493.56      562.11    143.16 o 
  -2  23  10       48.69       26.20     71.75 o 
  -1  23  10     1597.20     1454.95    107.59 o 
   0  23  10      179.05       39.15    149.58 o 
   1  23  10      463.68      343.07     93.70 o 
   2  23  10      439.91      492.84    134.63 o 
   3  23  10      584.47      771.45     82.01 o 
   4  23  10      878.14     1164.62    215.86 o 
  -4  24  10      254.61      362.18    103.25 o 
  -3  24  10        0.11       20.45     84.73 o 
  -2  24  10     1190.72     1117.33    113.79 o 
  -1  24  10       82.82       38.04    111.39 o 
   0  24  10      199.88      267.41     81.04 o 
   1  24  10       41.63       40.58     71.07 o 
   2  24  10      219.04      529.15    126.59 o 
   3  24  10      698.08      925.34    125.89 o 
   4  24  10       38.49      -91.85     91.85 o 
  -4  25  10        3.95      -49.00     91.78 o 
  -3  25  10       43.22       26.62     89.89 o 
  -2  25  10        7.54       62.85     83.44 o 
  -1  25  10      645.32      482.09     97.03 o 
   0  25  10      219.20      434.89    124.07 o 
   1  25  10      329.06      523.47     91.97 o 
   2  25  10       30.56       -7.61     81.77 o 
   3  25  10       78.60      -63.45    121.40 o 
  -3  26  10        0.34      -92.02     92.02 o 
  -2  26  10      566.69      625.79    273.36 o 
  -1  26  10      333.94      202.66     92.37 o 
   0  26  10      999.29     1043.28    161.97 o 
   1  26  10       24.87      -26.63     79.74 o 
   2  26  10      373.80      160.04     90.79 o 
  -1  27  10        2.39      -64.84    120.61 o 
   0  27  10        1.86     -105.91    105.91 o 
   1  27  10       59.68       -7.78    119.46 o 
  -9   1  11      175.28       89.60     96.78 o 
  -8   1  11      137.85      127.12     88.38 o 
  -7   1  11     1298.29     1435.07    101.36 o 
  -6   1  11        3.07      -59.24     59.24 o 
  -5   1  11       11.26        2.47     64.92 o 
  -4   1  11        9.23      -34.54     49.37 o 
  -3   1  11      411.14      342.90     76.59 o 
  -2   1  11      585.75      711.60     67.80 o 
  -1   1  11      756.64      781.39     70.45 o 
   0   1  11      505.98      626.39     63.15 o 
   1   1  11     4502.14     4971.18    134.63 o 
   2   1  11     4501.34     4405.29     99.83 o 
   3   1  11     4885.27     5068.38    166.40 o 
   4   1  11     1865.06     1739.57     65.39 o 
   5   1  11       39.41       66.92     36.94 o 
   6   1  11      128.85      108.24     44.08 o 
   7   1  11      257.75      192.66     51.27 o 
   8   1  11     1723.50     1878.44    171.51 o 
   9   1  11       96.20       81.31    122.56 o 
  -9   2  11       26.71      -20.77     94.82 o 
  -8   2  11      404.63      225.78     88.48 o 
  -7   2  11      123.82       80.41     73.82 o 
  -6   2  11       98.04       70.99     63.94 o 
  -5   2  11       56.31      116.64     57.06 o 
  -4   2  11     2211.03     2206.41    147.20 o 
  -3   2  11      143.72      178.02     54.97 o 
  -2   2  11     4366.80     4619.93    131.12 o 
  -1   2  11      570.11      608.04     64.50 o 
   0   2  11       16.29       29.64     41.92 o 
   1   2  11       34.19       47.79     32.05 o 
   2   2  11      997.10      906.95     53.76 o 
   3   2  11     1983.09     2007.29     77.13 o 
   4   2  11      528.88      549.39     55.06 o 
   5   2  11      246.82      126.98     68.94 o 
   6   2  11       36.45        9.92     72.81 o 
   7   2  11       95.40      100.81     63.90 o 
   8   2  11       14.83       85.92    111.44 o 
   9   2  11      589.04      471.59    142.64 o 
  -9   3  11       73.71      144.10     94.32 o 
  -8   3  11        1.15      -81.84     81.84 o 
  -7   3  11      188.90      153.20     74.98 o 
  -6   3  11       11.18      -53.25     61.74 o 
  -5   3  11      369.49      255.93     81.13 o 
  -4   3  11       18.44      -17.39     48.73 o 
  -3   3  11     1322.48     1209.23     70.90 o 
  -2   3  11        6.46       83.81     52.31 o 
  -1   3  11        3.09      -20.98     42.44 o 
   0   3  11      576.53      601.47     86.24 o 
   1   3  11     3122.09     3539.49    149.07 o 
   2   3  11      995.23     1029.96     62.35 o 
   3   3  11      478.74      311.44     96.01 o 
   4   3  11      289.57      226.54     45.08 o 
   5   3  11      300.74      395.41     56.89 o 
   6   3  11      327.11      273.18     58.14 o 
   7   3  11        4.15       -1.43     58.65 o 
   8   3  11      139.79       37.56    107.17 o 
   9   3  11        0.51       55.62    177.67 o 
  -9   4  11       53.43       20.86     98.12 o 
  -8   4  11      635.99      599.99     99.78 o 
  -7   4  11      159.96      106.43     70.07 o 
  -6   4  11       34.84      -27.95     62.73 o 
  -5   4  11       29.37      -23.37     55.73 o 
  -4   4  11       55.18       33.33    101.09 o 
  -3   4  11      511.95      670.32     70.29 o 
  -2   4  11     3938.29     3504.30    122.20 o 
  -1   4  11     1190.49     1234.49     69.30 o 
   0   4  11      568.58      420.54     51.58 o 
   1   4  11      145.22      106.84     33.77 o 
   2   4  11      818.38      927.74     49.04 o 
   3   4  11     2420.24     2563.90     78.45 o 
   4   4  11     2540.43     2727.87     85.10 o 
   5   4  11     1080.22     1205.30     89.59 o 
   6   4  11      460.55      291.40     59.31 o 
   7   4  11      225.25      278.14     68.34 o 
   8   4  11      146.34      215.57    161.25 o 
  -9   5  11        0.20      -40.25     93.68 o 
  -8   5  11       28.67       16.42     82.88 o 
  -7   5  11      538.32      541.17     88.62 o 
  -6   5  11        2.14       79.29    140.42 o 
  -5   5  11      244.73      152.67     80.62 o 
  -4   5  11      246.26      237.38     57.81 o 
  -3   5  11      231.33      221.71    124.72 o 
  -2   5  11      437.62      371.70     58.53 o 
  -1   5  11      482.42      674.67    102.02 o 
   0   5  11      118.00       93.61     34.23 o 
   1   5  11     2252.59     2316.34     56.79 o 
   2   5  11       39.98       -1.86     30.91 o 
   3   5  11        6.54       -3.32     35.19 o 
   4   5  11      221.43      207.71     47.50 o 
   5   5  11      144.07       36.37     47.84 o 
   6   5  11      244.77      178.68     65.11 o 
   7   5  11       59.90      -70.63     70.63 o 
   8   5  11      287.55      160.13     85.89 o 
  -9   6  11       35.29       48.19    113.77 o 
  -8   6  11        5.75      -79.51     79.51 o 
  -7   6  11       60.42      -52.02     72.34 o 
  -6   6  11      116.77       76.41     66.76 o 
  -5   6  11       11.79       32.78     57.11 o 
  -4   6  11     5263.60     5720.23    212.26 o 
  -3   6  11        0.82       10.43     47.41 o 
  -2   6  11        6.70        5.60     54.25 o 
  -1   6  11      823.18      805.48     65.58 o 
   0   6  11     6570.89     6990.08    111.07 o 
   1   6  11     1348.07     1227.77     43.70 o 
   2   6  11      949.21      915.65     54.18 o 
   3   6  11      230.60      163.18     42.23 o 
   4   6  11       61.38       24.88     41.01 o 
   5   6  11     1288.04     1343.62     76.52 o 
   6   6  11       15.76       69.15     67.80 o 
   7   6  11      153.25       99.44     73.19 o 
   8   6  11      105.44      230.72     85.11 o 
  -9   7  11      134.95      140.03    101.23 o 
  -8   7  11       19.12        3.13     85.36 o 
  -7   7  11      813.33      748.85     97.20 o 
  -6   7  11        0.68      -41.84     62.29 o 
  -5   7  11     3561.44     3817.81    132.51 o 
  -4   7  11        3.39       59.76     54.97 o 
  -3   7  11     1258.31     1196.64     79.62 o 
  -2   7  11      389.16      232.29     47.78 o 
  -1   7  11     4174.10     3889.97     78.81 o 
   0   7  11      809.95      837.17     55.45 o 
   1   7  11     1345.54     1422.73     46.99 o 
   2   7  11      278.62      221.31     39.12 o 
   3   7  11       57.24       93.40     41.26 o 
   4   7  11      116.50      124.08     46.77 o 
   5   7  11      763.47      900.80     88.89 o 
   6   7  11      466.30      384.13     79.24 o 
   7   7  11       86.08      111.94    100.51 o 
   8   7  11      652.94      837.51    128.46 o 
  -9   8  11       14.06       13.61    101.03 o 
  -8   8  11      136.28      107.79     89.82 o 
  -7   8  11       15.55       92.66     79.40 o 
  -6   8  11      312.25      442.24     77.26 o 
  -5   8  11       13.74       88.72     62.44 o 
  -4   8  11      140.13       84.76     56.61 o 
  -3   8  11        2.52       15.23     47.54 o 
  -2   8  11      103.64       84.33     38.85 o 
  -1   8  11      137.20      116.22     31.31 o 
   0   8  11      159.25       70.13     25.53 o 
   1   8  11      121.34      121.48     29.75 o 
   2   8  11      337.83      332.31     44.96 o 
   3   8  11        2.29      -29.28     44.12 o 
   4   8  11     1028.31     1281.04     82.22 o 
   5   8  11      167.19      124.62     99.07 o 
   6   8  11       10.52      -58.30     98.42 o 
   7   8  11       17.77       35.40     74.53 o 
   8   8  11        0.06        1.45     86.13 o 
  -9   9  11      104.85      326.21    113.29 o 
  -8   9  11        3.86      -88.52     88.52 o 
  -7   9  11      512.47      496.85     94.90 o 
  -6   9  11        0.16      -24.94    110.74 o 
  -5   9  11     5234.06     5499.37    162.53 o 
  -4   9  11       75.52      151.56     56.71 o 
  -3   9  11     3157.65     3324.91    132.07 o 
  -2   9  11      334.30      298.20     47.46 o 
  -1   9  11     1430.09     1504.38     44.83 o 
   0   9  11     2219.91     2303.80     53.74 o 
   1   9  11      711.25      752.66     43.33 o 
   2   9  11      223.28      192.67     48.72 o 
   3   9  11      210.73      300.36     59.96 o 
   4   9  11       69.80      171.33     58.76 o 
   5   9  11      382.37      284.87     70.16 o 
   6   9  11     1863.47     2064.60    113.81 o 
   7   9  11        2.72      -22.45     81.35 o 
   8   9  11      430.46      723.21    186.32 o 
  -8  10  11      105.72       91.33     95.96 o 
  -7  10  11        9.38      -79.81     82.15 o 
  -6  10  11       49.04       87.45     71.57 o 
  -5  10  11       22.75       66.95     64.63 o 
  -4  10  11      448.39      301.01    282.87 o 
  -3  10  11      133.85       82.39     42.32 o 
  -2  10  11     1494.11     1189.77     49.23 o 
  -1  10  11       37.65       15.21     26.89 o 
   0  10  11      209.21      138.34     39.02 o 
   1  10  11      961.31      981.27     52.83 o 
   2  10  11        6.50        4.50     47.95 o 
   3  10  11        8.21      -45.14     45.14 o 
   4  10  11     1394.29     1503.39     88.22 o 
   5  10  11      813.51      812.65     91.65 o 
   6  10  11      171.11      197.50     78.83 o 
   7  10  11       87.18       65.39     84.65 o 
   8  10  11       94.09      -21.56     97.63 o 
  -8  11  11        0.29       56.36     92.03 o 
  -7  11  11      161.33       56.77     95.75 o 
  -6  11  11       28.36      -23.37     71.17 o 
  -5  11  11      243.88      290.43     74.37 o 
  -4  11  11        2.82        5.77     56.18 o 
  -3  11  11     2630.40     2433.70     82.26 o 
  -2  11  11      265.92      152.46     35.68 o 
  -1  11  11      168.95      102.66     32.20 o 
   0  11  11       27.39       18.44     30.08 o 
   1  11  11     2382.07     2396.01     75.91 o 
   2  11  11      111.43       18.04     45.88 o 
   3  11  11      170.86      135.29     52.43 o 
   4  11  11       37.37      -15.82     97.70 o 
   5  11  11       28.75       65.50     63.89 o 
   6  11  11     1022.79     1246.09    110.00 o 
   7  11  11       14.64       60.74     84.20 o 
   8  11  11      175.78      137.72    101.36 o 
  -8  12  11       38.41      -14.96    103.78 o 
  -7  12  11      162.92      181.96     86.64 o 
  -6  12  11       58.40       84.18     75.11 o 
  -5  12  11        3.85        4.35     65.76 o 
  -4  12  11     1576.03     1457.18     87.99 o 
  -3  12  11      318.68      315.38     51.72 o 
  -2  12  11       11.19       27.39     30.87 o 
  -1  12  11       94.60       83.75     31.74 o 
   0  12  11     3103.26     3328.87     91.05 o 
   1  12  11     1579.02     1611.33     65.64 o 
   2  12  11     2931.10     3193.53     88.95 o 
   3  12  11      414.94      407.32     67.74 o 
   4  12  11       25.74       60.31     60.47 o 
   5  12  11     2316.07     2350.70    115.76 o 
   6  12  11       54.01      -32.01     69.93 o 
   7  12  11      174.18       43.76     88.27 o 
   8  12  11       31.78       24.56    184.59 o 
  -8  13  11        9.38      -45.58     99.34 o 
  -7  13  11      510.15      610.59    108.63 o 
  -6  13  11        9.30       43.02     78.08 o 
  -5  13  11      317.93      195.68    104.40 o 
  -4  13  11        1.75        3.56     50.04 o 
  -3  13  11     5284.58     4959.79    154.99 o 
  -2  13  11      128.74      119.13     36.69 o 
  -1  13  11      131.85       70.81     33.12 o 
   0  13  11      316.13      400.84     75.73 o 
   1  13  11       82.25       43.91     40.31 o 
   2  13  11       69.67       44.33     38.76 o 
   3  13  11       66.85       14.00     56.45 o 
   4  13  11       12.36        3.17     60.79 o 
   5  13  11      182.00       44.84     80.26 o 
   6  13  11       10.06        1.24     83.51 o 
   7  13  11       24.06      -82.51     86.93 o 
  -8  14  11      710.47      867.66    128.92 o 
  -7  14  11       43.37      -94.69     94.69 o 
  -6  14  11      363.55      407.05     89.99 o 
  -5  14  11       47.00      107.21    103.03 o 
  -4  14  11     1500.21     1860.75     83.51 o 
  -3  14  11      125.82      103.47     48.88 o 
  -2  14  11     1781.68     1568.21    113.03 o 
  -1  14  11      573.14      610.50     48.98 o 
   0  14  11     1751.22     1894.83     71.99 o 
   1  14  11      694.77      847.60     61.83 o 
   2  14  11     1478.43     1345.52     64.43 o 
   3  14  11     1398.51     1373.11     92.49 o 
   4  14  11     2290.80     1982.80    106.93 o 
   5  14  11      504.60      587.72    112.90 o 
   6  14  11        5.11      -43.31     81.73 o 
   7  14  11      427.18      538.94    178.03 o 
  -7  15  11      180.86      273.07    142.80 o 
  -6  15  11        0.02      125.22    128.10 o 
  -5  15  11     1804.19     1510.94    100.47 o 
  -4  15  11        1.46      -41.39     52.15 o 
  -3  15  11      709.33      858.66     72.04 o 
  -2  15  11        1.30      -14.45     35.54 o 
  -1  15  11     1299.06     1297.87     55.89 o 
   0  15  11     1764.66     1654.99     71.06 o 
   1  15  11      963.47     1157.68    122.75 o 
   2  15  11      253.03      293.34     56.00 o 
   3  15  11       98.10      179.83     68.58 o 
   4  15  11       19.26       39.36     66.21 o 
   5  15  11      137.80      223.01    139.85 o 
   6  15  11      417.65      385.45     95.64 o 
   7  15  11        0.79      -49.01     91.92 o 
  -7  16  11       65.18      153.35     85.72 o 
  -6  16  11       29.13       11.32     75.13 o 
  -5  16  11        7.44        6.74     75.79 o 
  -4  16  11       52.97      -53.96     53.96 o 
  -3  16  11       52.32       38.47     69.56 o 
  -2  16  11     1956.75     1996.81    123.22 o 
  -1  16  11      192.81      182.20     47.63 o 
   0  16  11       20.77      -17.33     43.17 o 
   1  16  11      147.42      151.25     45.59 o 
   2  16  11      573.24      781.35     69.57 o 
   3  16  11     2776.49     2805.00    121.60 o 
   4  16  11      128.52      187.58     70.69 o 
   5  16  11       50.21      -26.73     76.27 o 
   6  16  11        1.38       79.21     86.60 o 
   7  16  11      130.21      264.86    103.88 o 
  -7  17  11      269.21      311.34    123.64 o 
  -6  17  11       54.66       35.64     84.52 o 
  -5  17  11       54.48      113.25     64.04 o 
  -4  17  11       45.96        6.38     55.30 o 
  -3  17  11      797.06     1042.95     79.84 o 
  -2  17  11      331.18      246.77     53.43 o 
  -1  17  11     1714.15     1736.45     75.45 o 
   0  17  11      515.52      472.25     70.67 o 
   1  17  11      853.61     1095.07    102.83 o 
   2  17  11     2720.31     2690.02     91.59 o 
   3  17  11      154.17       92.52     65.81 o 
   4  17  11      842.91     1102.31    107.75 o 
   5  17  11       25.76      -71.20     80.59 o 
   6  17  11      252.59      261.58     95.06 o 
  -7  18  11       44.21        8.65    129.11 o 
  -6  18  11      248.50      214.29    108.22 o 
  -5  18  11       73.72      128.09     65.60 o 
  -4  18  11       92.05        7.97     55.54 o 
  -3  18  11      101.43      127.25     73.33 o 
  -2  18  11       44.00       59.71     50.74 o 
  -1  18  11      229.74       92.39     46.82 o 
   0  18  11        0.60      -17.28     44.88 o 
   1  18  11      608.94      579.35     63.63 o 
   2  18  11        4.18       -1.68     54.30 o 
   3  18  11      151.34       37.64     81.63 o 
   4  18  11      120.94      -75.72     75.72 o 
   5  18  11       63.52      -21.31     84.57 o 
   6  18  11        3.68       26.78     94.20 o 
  -6  19  11       16.37       52.88    119.17 o 
  -5  19  11       41.11      -27.35     63.55 o 
  -4  19  11        0.55       29.55     61.52 o 
  -3  19  11      787.43      872.52    122.88 o 
  -2  19  11      255.18      200.20     55.53 o 
  -1  19  11      167.28      148.52     75.29 o 
   0  19  11       95.69       51.75     50.49 o 
   1  19  11      774.92      813.48     71.72 o 
   2  19  11      366.76      498.72     74.01 o 
   3  19  11      320.84      296.65     80.98 o 
   4  19  11      907.96     1179.95    117.78 o 
   5  19  11        9.93       23.46     98.06 o 
   6  19  11      102.91       12.43    163.55 o 
  -6  20  11        7.51       20.03    125.51 o 
  -5  20  11       17.58       91.60     85.82 o 
  -4  20  11      327.35      500.14     83.02 o 
  -3  20  11      152.27      139.52     64.87 o 
  -2  20  11      435.48      421.21     64.75 o 
  -1  20  11       53.48      -18.17     45.94 o 
   0  20  11      188.79      136.97     54.34 o 
   1  20  11        6.70       58.10     53.00 o 
   2  20  11     1160.79     1431.32     87.93 o 
   3  20  11      576.04      611.04    200.30 o 
   4  20  11       88.38       27.33     82.09 o 
   5  20  11        3.36      -22.86     86.20 o 
  -6  21  11      136.68       75.08    131.56 o 
  -5  21  11        1.10      -72.59     80.61 o 
  -4  21  11       84.50      129.17     81.91 o 
  -3  21  11      197.96      216.37     80.19 o 
  -2  21  11       41.35      -57.63     57.63 o 
  -1  21  11      373.16      227.32     59.90 o 
   0  21  11       88.39       16.28     55.29 o 
   1  21  11      622.57      692.41     95.85 o 
   2  21  11      209.60      231.91     63.55 o 
   3  21  11        0.51      103.85     82.42 o 
   4  21  11      287.11      438.05     98.59 o 
   5  21  11        0.14        9.84    106.99 o 
  -5  22  11        7.51       42.75     94.30 o 
  -4  22  11       19.89       36.85    129.33 o 
  -3  22  11      107.58       90.46     81.85 o 
  -2  22  11     2414.75     2840.10    128.63 o 
  -1  22  11      338.03      453.47     85.10 o 
   0  22  11      212.40      249.00     62.53 o 
   1  22  11      283.92      275.33     68.67 o 
   2  22  11      494.11      486.82     71.89 o 
   3  22  11      664.65      607.08    100.84 o 
   4  22  11      251.27      243.87     96.87 o 
  -4  23  11        0.01      -48.72     90.41 o 
  -3  23  11       42.53      -41.90     83.28 o 
  -2  23  11      257.00      193.11    143.23 o 
  -1  23  11      707.54      740.38    144.53 o 
   0  23  11      119.81      277.82     67.88 o 
   1  23  11      106.95       29.32     62.06 o 
   2  23  11        1.93       41.60     80.45 o 
   3  23  11      164.80      196.37    204.62 o 
   4  23  11       25.84      101.33     97.06 o 
  -4  24  11      254.57      227.55     93.52 o 
  -3  24  11        4.59       29.06     93.17 o 
  -2  24  11      126.30      141.46     87.46 o 
  -1  24  11      407.21      520.34    123.78 o 
   0  24  11      209.77      331.57    118.88 o 
   1  24  11      600.69      538.38     93.56 o 
   2  24  11      113.72      207.87     77.39 o 
   3  24  11      246.76      353.56    102.11 o 
  -3  25  11       53.68       74.05     94.61 o 
  -2  25  11      147.57      267.39    140.21 o 
  -1  25  11      481.09      834.91    154.47 o 
   0  25  11      173.72      288.05    126.38 o 
   1  25  11       50.14       10.81     84.64 o 
   2  25  11       44.27      -86.01    104.69 o 
  -2  26  11       17.32      -91.68     91.68 o 
  -1  26  11        0.41      -30.26    110.52 o 
   0  26  11      195.84      303.04    134.44 o 
   1  26  11       96.36      179.43    274.44 o 
  -9   0  12       75.94       79.54    140.93 o 
  -8   0  12      423.46      483.60    147.85 o 
  -7   0  12       76.67       40.06    102.45 o 
  -6   0  12      665.52      842.12    129.11 o 
  -5   0  12       82.79      279.41    108.22 o 
  -4   0  12     8226.40     8714.56    291.66 o 
  -3   0  12       56.98       88.91     69.02 o 
  -2   0  12     3509.22     3568.19    163.84 o 
  -1   0  12      587.52      724.24    103.90 o 
   0   0  12      475.72      523.95     87.61 o 
   1   0  12      924.06      945.58     93.95 o 
   2   0  12     1457.62     1613.63    113.98 o 
   3   0  12     3205.87     3552.92    172.05 o 
   4   0  12      809.71      842.58     76.81 o 
   5   0  12      430.88      451.57    115.57 o 
   6   0  12      900.37      796.25     88.80 o 
   7   0  12      882.13     1148.78    116.86 o 
   8   0  12        3.98     -102.45    169.17 o 
  -9   1  12       27.47       22.70    100.80 o 
  -8   1  12       16.06      -44.62     88.30 o 
  -7   1  12       57.24       84.86     74.93 o 
  -6   1  12        0.09      -60.57     60.57 o 
  -5   1  12        5.41        9.38     57.45 o 
  -4   1  12       36.68        3.68     53.75 o 
  -3   1  12       14.51       37.98     53.10 o 
  -2   1  12       72.82       76.13     50.45 o 
  -1   1  12       23.15       20.75     46.33 o 
   0   1  12       26.96        6.93     44.12 o 
   1   1  12     1017.59      974.27     71.62 o 
   2   1  12      118.12       88.42     76.30 o 
   3   1  12       52.21       -0.83     42.90 o 
   4   1  12      515.18      476.04     55.69 o 
   5   1  12      905.61      865.39     58.80 o 
   6   1  12        7.30        8.38     45.47 o 
   7   1  12      112.57      104.82     52.59 o 
   8   1  12      134.60      192.33    114.46 o 
  -9   2  12       40.45      -64.15    101.80 o 
  -8   2  12      641.09      640.29    110.25 o 
  -7   2  12       47.71       10.45     79.55 o 
  -6   2  12       53.37        5.55     66.17 o 
  -5   2  12      154.24      190.31     79.76 o 
  -4   2  12       70.08       72.53     53.52 o 
  -3   2  12       31.51       69.11     49.89 o 
  -2   2  12      862.53     1144.11     80.69 o 
  -1   2  12       99.56       98.54     51.86 o 
   0   2  12      349.97      225.66     53.81 o 
   1   2  12     1631.31     1743.12     82.73 o 
   2   2  12     1020.54      828.75     59.17 o 
   3   2  12     1133.41     1089.36     58.08 o 
   4   2  12       64.53      103.20     46.05 o 
   5   2  12      684.45      733.21    104.94 o 
   6   2  12       31.00       64.12     57.44 o 
   7   2  12      482.80      438.45     75.90 o 
   8   2  12       26.99       15.63    119.81 o 
  -9   3  12       94.32       26.18    102.20 o 
  -8   3  12       39.77      -22.52     85.81 o 
  -7   3  12     1087.19     1493.78    120.97 o 
  -6   3  12        4.90        2.16     68.16 o 
  -5   3  12     2414.63     2642.39    114.02 o 
  -4   3  12       51.61       63.94     51.83 o 
  -3   3  12     8316.64     8056.83    192.60 o 
  -2   3  12      333.83      378.80     64.01 o 
  -1   3  12     1598.26     1586.03     81.60 o 
   0   3  12      242.63      227.36     75.80 o 
   1   3  12      262.43      179.73     38.80 o 
   2   3  12      700.52      686.37    122.20 o 
   3   3  12     3150.59     3829.76    164.49 o 
   4   3  12     3041.31     2940.91     91.32 o 
   5   3  12       40.20       35.07     49.76 o 
   6   3  12       70.09       40.92     56.03 o 
   7   3  12        9.32       -0.72     65.39 o 
   8   3  12      574.16      386.62    173.35 o 
  -9   4  12       63.07       59.96     95.53 o 
  -8   4  12       19.97       16.88     91.06 o 
  -7   4  12       19.88       49.26    115.06 o 
  -6   4  12      185.53      148.98     86.24 o 
  -5   4  12       64.00       50.24     60.47 o 
  -4   4  12     1326.34     1352.27     81.86 o 
  -3   4  12        5.07       79.63     55.19 o 
  -2   4  12     1393.80     1546.33    177.67 o 
  -1   4  12      153.83      138.81     52.60 o 
   0   4  12      978.78      495.27     85.88 o 
   1   4  12     1748.64     1848.91     87.40 o 
   2   4  12      124.13      143.23     40.24 o 
   3   4  12       95.47       34.18     41.60 o 
   4   4  12        0.95       17.04     44.18 o 
   5   4  12      141.62       92.19     53.15 o 
   6   4  12       68.83       30.91     55.39 o 
   7   4  12       14.79      -39.47     75.53 o 
   8   4  12        0.34     -164.13    164.13 o 
  -9   5  12       59.49      141.31    103.15 o 
  -8   5  12       13.17     -129.63    149.36 o 
  -7   5  12      131.79      145.44     94.82 o 
  -6   5  12        7.09      -17.34     68.31 o 
  -5   5  12     3858.66     3682.04    132.42 o 
  -4   5  12      312.07      374.50     82.35 o 
  -3   5  12      481.05      718.92     76.20 o 
  -2   5  12        9.33      -15.42     50.13 o 
   0   5  12     1429.33     1500.90     61.40 o 
   1   5  12     2505.83     2210.09     72.86 o 
   2   5  12     1002.55     1007.46     54.06 o 
   3   5  12       92.58       29.63     38.82 o 
   4   5  12     1883.81     1806.19     76.63 o 
   5   5  12      300.76      239.41     60.10 o 
   6   5  12      665.94      823.04    125.15 o 
   7   5  12       68.75      -66.94     76.42 o 
   8   5  12      395.66      367.67     95.95 o 
  -9   6  12       12.09      100.89    108.18 o 
  -8   6  12       27.38      -86.55     86.55 o 
  -7   6  12       18.02       18.56     78.56 o 
  -6   6  12     1518.89     1660.55    101.99 o 
  -5   6  12       66.51      224.42     64.25 o 
  -4   6  12       54.78       12.98     55.77 o 
  -3   6  12       68.29       36.21     52.50 o 
  -2   6  12     4676.15     4283.90    130.75 o 
  -1   6  12      520.46      607.83    193.31 o 
   0   6  12       81.85       48.86     29.88 o 
   1   6  12       79.66        8.05     35.81 o 
   2   6  12       98.87       55.19     38.82 o 
   3   6  12      789.82      932.68    102.89 o 
   4   6  12      184.47      109.53     79.30 o 
   5   6  12      284.12      299.96     69.78 o 
   6   6  12      135.04       99.75     81.70 o 
   7   6  12      488.50      428.63    113.19 o 
   8   6  12       61.64       20.67     94.76 o 
  -9   7  12       20.74       44.74    111.35 o 
  -8   7  12        0.36       41.44     91.75 o 
  -7   7  12      122.88      239.11     81.10 o 
  -6   7  12       20.91       70.26     72.37 o 
  -5   7  12     3946.46     4311.28    146.23 o 
  -4   7  12       41.96      -25.11     77.53 o 
  -3   7  12      478.12      583.99     71.76 o 
  -2   7  12       28.23      -37.03     49.50 o 
  -1   7  12      739.35      839.13     58.77 o 
   0   7  12      770.41      824.75     52.33 o 
   1   7  12      427.79      357.92     48.35 o 
   2   7  12      185.13      145.03     43.41 o 
   3   7  12      353.04      296.75     50.33 o 
   4   7  12       33.03       -5.92     57.86 o 
   5   7  12      118.77        8.54     59.18 o 
   6   7  12      657.57      945.12    168.67 o 
   7   7  12       11.34      -77.15     77.15 o 
   8   7  12       37.90       39.09    132.00 o 
  -8   8  12       15.22      -67.08     88.14 o 
  -7   8  12       24.48       78.94     82.52 o 
  -6   8  12     2899.57     2930.84    139.85 o 
  -5   8  12        1.33       -0.52     66.43 o 
  -4   8  12     2797.22     2679.27    112.38 o 
  -3   8  12       97.73       13.36     61.96 o 
  -2   8  12     1240.69     1292.24    113.84 o 
  -1   8  12      277.07      262.67     36.24 o 
   0   8  12     1292.23     1133.05     48.47 o 
   1   8  12      542.82      573.74     52.81 o 
   2   8  12      100.88      110.73     47.64 o 
   3   8  12      249.45      246.24     89.27 o 
   4   8  12      330.15      285.00     84.66 o 
   5   8  12     2162.91     1971.71    106.24 o 
   6   8  12      321.86      343.79     86.92 o 
   7   8  12     1253.56     1306.02    133.29 o 
   8   8  12        0.48      -81.25     92.31 o 
  -8   9  12        2.58      -66.68    103.54 o 
  -7   9  12       20.76       28.57    112.69 o 
  -6   9  12        1.17       20.44     76.67 o 
  -5   9  12       43.56       -1.11     82.14 o 
  -4   9  12       16.16      -15.02     59.04 o 
  -3   9  12      800.79      920.03     83.88 o 
  -2   9  12        2.86       28.02     39.67 o 
  -1   9  12      909.68      888.22     43.54 o 
   0   9  12       72.55       37.41     31.87 o 
   1   9  12      288.87      165.81     50.67 o 
   2   9  12       22.77        1.56     46.52 o 
   3   9  12       60.55      -15.04     50.93 o 
   4   9  12      266.29      206.49     98.64 o 
   5   9  12       53.28       74.39     68.08 o 
   6   9  12        1.01      -36.93    118.88 o 
   7   9  12        0.06       55.95    112.11 o 
   8   9  12       10.96      -63.32    144.03 o 
  -8  10  12      143.86      -29.14     93.83 o 
  -7  10  12        0.21      -71.11     93.02 o 
  -6  10  12      519.93      452.48    107.07 o 
  -5  10  12        5.35      -41.26     66.62 o 
  -3  10  12      227.54      180.99     61.27 o 
  -2  10  12      703.63      827.63     63.25 o 
  -1  10  12       32.79        9.25     28.14 o 
   0  10  12      148.94      214.44     43.85 o 
   1  10  12     2418.98     2506.40    101.96 o 
   2  10  12       72.13       14.55     50.54 o 
   3  10  12       15.88      -44.93     55.63 o 
   4  10  12        1.80      -28.91     59.41 o 
   5  10  12     1999.82     2091.35    112.16 o 
   6  10  12      156.48      195.45     94.24 o 
   7  10  12     1229.62     1208.91    125.48 o 
   8  10  12        7.29      -95.73     95.73 o 
  -8  11  12        0.09     -117.56    146.48 o 
  -7  11  12       45.80      -60.31     79.82 o 
  -6  11  12        2.19      -39.32     75.03 o 
  -5  11  12      951.66     1062.30    101.56 o 
  -4  11  12       51.45       39.28     62.74 o 
  -3  11  12      580.92      346.71    149.86 o 
  -2  11  12      110.26       80.74     35.40 o 
  -1  11  12       10.81       36.88     32.36 o 
   0  11  12      898.34     1103.60     58.69 o 
   1  11  12     1414.43     1460.58     72.62 o 
   2  11  12     1180.48     1331.40     84.55 o 
   3  11  12      336.33      396.23     67.65 o 
   4  11  12      147.07      127.54     63.67 o 
   5  11  12      189.86      285.33     78.95 o 
   6  11  12      856.83     1022.13    111.45 o 
   7  11  12      109.30      234.80     95.64 o 
  -8  12  12       74.72       50.64    105.25 o 
  -7  12  12        0.97       11.39     87.93 o 
  -6  12  12      225.66      208.70     86.81 o 
  -5  12  12       13.03       -7.39     73.66 o 
  -4  12  12     1816.67     1390.87     90.71 o 
  -3  12  12      586.93      644.06     79.45 o 
  -2  12  12     1069.34      912.81     55.24 o 
  -1  12  12       13.57       39.79     34.35 o 
   0  12  12      297.05      622.51    113.98 o 
   1  12  12      260.37      283.25     48.85 o 
   2  12  12       66.29       89.77     58.49 o 
   3  12  12      306.17      335.84     67.91 o 
   4  12  12       44.98       68.59     65.31 o 
   5  12  12     1213.18     1090.13    110.43 o 
   6  12  12       55.25      -70.69     70.69 o 
   7  12  12       81.76      148.12     94.20 o 
  -8  13  12       15.23      168.87    132.86 o 
  -7  13  12      102.60       16.05     93.14 o 
  -6  13  12       26.81      109.98     84.07 o 
  -5  13  12     1669.19     2046.93    165.14 o 
  -4  13  12      127.40      113.26    102.89 o 
  -3  13  12     1413.69     1661.59     76.20 o 
  -2  13  12        2.52       12.27     36.25 o 
  -1  13  12     1275.07     1290.43     54.98 o 
   0  13  12      944.52     1189.10     78.42 o 
   1  13  12     2518.40     2538.25     84.17 o 
   2  13  12     1870.15     2168.05    104.73 o 
   3  13  12       43.07       27.24     63.79 o 
   4  13  12     1412.22     1529.84    106.51 o 
   5  13  12       74.41       -8.68     72.75 o 
   6  13  12      626.67      686.86    107.92 o 
   7  13  12       52.06      119.93     96.86 o 
  -7  14  12       84.37       69.89    133.58 o 
  -6  14  12      125.18      189.49    128.82 o 
  -5  14  12       20.46     -105.05    105.05 o 
  -4  14  12      118.97      118.43     55.87 o 
  -3  14  12      103.11      120.83     51.98 o 
  -2  14  12       25.27       27.94     40.66 o 
  -1  14  12      132.25       32.60     37.65 o 
   0  14  12     2417.03     2420.89    102.94 o 
   1  14  12      263.88      342.33     78.14 o 
   2  14  12      234.72      210.52     64.84 o 
   3  14  12        0.44       -8.73    120.83 o 
   4  14  12        0.07       60.96     66.96 o 
   5  14  12       15.93      -77.09     77.09 o 
   6  14  12       67.74       -4.71     88.58 o 
   7  14  12       21.79      -43.36    100.23 o 
  -7  15  12       85.73       24.06    140.35 o 
  -6  15  12       16.03     -118.74    118.74 o 
  -5  15  12       29.64        6.91     74.55 o 
  -4  15  12       40.06      -53.00     53.00 o 
  -3  15  12      478.30      358.00     60.88 o 
  -2  15  12      117.47      154.36     43.15 o 
  -1  15  12      701.46      980.68     76.57 o 
   0  15  12       15.56      -29.17     45.07 o 
   1  15  12      162.38      192.42     73.15 o 
   2  15  12      581.87      537.99     77.72 o 
   3  15  12     2207.43     1971.88    105.62 o 
   4  15  12      685.54      890.16    160.31 o 
   5  15  12       16.74      -17.96     77.97 o 
   6  15  12      148.58      233.92     96.36 o 
   7  15  12        3.19       74.54    101.16 o 
  -7  16  12        3.36        2.32     90.76 o 
  -6  16  12        3.33      -75.89     75.89 o 
  -5  16  12        0.75       60.60     81.18 o 
  -4  16  12       71.02      171.92     62.40 o 
  -3  16  12       30.04      -43.55     51.63 o 
  -2  16  12       14.75       -4.00     61.59 o 
  -1  16  12       76.31       72.48     49.37 o 
   0  16  12      109.11      128.59     87.81 o 
   1  16  12       69.30      114.88     49.48 o 
   2  16  12      675.37      726.59     86.70 o 
   3  16  12      315.28      358.00     78.51 o 
   4  16  12      208.97       48.77     76.05 o 
   5  16  12      161.06      189.97     84.51 o 
   6  16  12       62.43      157.85     95.07 o 
  -7  17  12      219.42      123.39    167.59 o 
  -6  17  12       18.30       20.50     90.68 o 
  -5  17  12       16.86       -3.18     80.26 o 
  -4  17  12       48.28       21.93     59.65 o 
  -3  17  12      110.73        0.29     52.76 o 
  -2  17  12      114.12      100.93     58.47 o 
  -1  17  12     2155.60     2133.89     98.38 o 
   0  17  12       75.43       36.99     49.25 o 
   1  17  12      164.37      133.74     58.52 o 
   2  17  12       58.32       -8.19     62.48 o 
   3  17  12      417.55      513.50     83.30 o 
   4  17  12      339.26      403.03     88.37 o 
   5  17  12        6.20       90.58     86.61 o 
   6  17  12       13.12       28.07     97.43 o 
  -6  18  12      320.57      399.99    104.78 o 
  -5  18  12       28.18      -45.93     66.59 o 
  -4  18  12       19.63       59.92     61.96 o 
  -3  18  12       29.19       86.30     57.51 o 
  -2  18  12     1290.07     1324.96     79.54 o 
  -1  18  12      178.51      177.92     52.79 o 
   0  18  12      724.80     1006.28     75.95 o 
   1  18  12      364.67      528.97     73.46 o 
   2  18  12       60.17      -63.97     63.97 o 
   3  18  12     1224.09     1698.05    124.26 o 
   4  18  12      381.55      320.69     88.44 o 
   5  18  12      359.10      333.65    104.47 o 
   6  18  12       15.47      -70.65     95.04 o 
  -6  19  12        0.63        8.36    123.21 o 
  -5  19  12      190.29      168.50     73.56 o 
  -4  19  12        3.33       -6.65     62.43 o 
  -3  19  12     1031.81     1215.02     90.87 o 
  -2  19  12        1.60      -37.42     58.76 o 
  -1  19  12       24.44        9.99     51.78 o 
   0  19  12        9.34       15.47     54.66 o 
   1  19  12      181.60       68.90     56.56 o 
   2  19  12      438.85      511.38     85.04 o 
   3  19  12        8.23       20.91     76.80 o 
   4  19  12       75.95      103.95     84.36 o 
   5  19  12       18.65      -21.35     93.09 o 
  -5  20  12        4.96      -33.98    127.74 o 
  -4  20  12       13.82      -65.03     65.03 o 
  -3  20  12       57.66      125.99     64.38 o 
  -2  20  12      274.37      308.82    113.23 o 
  -1  20  12      378.66      464.49    138.62 o 
   0  20  12      211.42      155.14     59.29 o 
   1  20  12      147.95      148.02     60.17 o 
   2  20  12      105.53      218.01     78.65 o 
   3  20  12      252.35      256.59     86.82 o 
   4  20  12       19.92      -55.75     86.28 o 
   5  20  12      153.14      145.71     95.58 o 
  -5  21  12        5.53       57.82     97.60 o 
  -4  21  12        2.00       32.35     87.54 o 
  -3  21  12     1721.96     1705.39     91.15 o 
  -2  21  12      364.73      461.34     75.76 o 
  -1  21  12      145.07       65.29     74.33 o 
   0  21  12      135.93      131.54     58.45 o 
   1  21  12       36.77      104.81     59.11 o 
   2  21  12      157.69      142.91     80.44 o 
   3  21  12       83.85       51.13     99.21 o 
   4  21  12      564.10      554.78    134.44 o 
  -4  22  12        0.16      -46.55     92.05 o 
  -3  22  12       24.44       60.29     85.52 o 
  -2  22  12      230.63      310.64     91.21 o 
  -1  22  12       89.98      114.42     82.68 o 
   0  22  12      345.46      513.88     73.04 o 
   1  22  12      266.69      314.83     87.76 o 
   2  22  12      116.45       72.96     83.09 o 
   3  22  12       99.73       41.39     86.95 o 
   4  22  12       32.03      219.11     95.21 o 
  -4  23  12        0.94       51.31    101.20 o 
  -3  23  12      267.05      382.09    101.73 o 
  -2  23  12        8.23      157.79    120.03 o 
  -1  23  12      564.54      662.57    140.64 o 
   0  23  12       30.25       82.24    100.15 o 
   1  23  12      219.79      169.71     71.96 o 
   2  23  12      239.94      270.71     92.99 o 
   3  23  12      258.33      371.18    101.88 o 
  -3  24  12       13.16       -6.02     96.85 o 
  -2  24  12      533.07      533.60    140.21 o 
  -1  24  12       11.75      -44.09     98.71 o 
   0  24  12       55.79       17.15    116.72 o 
   1  24  12       14.50       24.75     71.78 o 
   2  24  12        4.29       44.37     91.63 o 
  -2  25  12       16.03      -38.47    125.65 o 
  -1  25  12        6.26       12.82    121.33 o 
   0  25  12      146.45      154.62    133.00 o 
   1  25  12        8.10      148.98     90.06 o 
  -9   1  13      624.50      925.35    134.10 o 
  -8   1  13        6.43      -23.68     92.19 o 
  -7   1  13      656.99     1018.37    129.76 o 
  -6   1  13        0.90      -44.82     70.32 o 
  -5   1  13      536.49      501.85     79.71 o 
  -4   1  13       52.86      111.87     61.53 o 
  -3   1  13     2433.65     2272.50    101.10 o 
  -2   1  13     2115.57     2119.32     98.84 o 
  -1   1  13     4286.71     4069.56    130.86 o 
   0   1  13      476.11      444.58     67.17 o 
   1   1  13      423.28      391.73     61.69 o 
   2   1  13      898.32      908.38     86.13 o 
   3   1  13       24.16       -4.89     42.24 o 
   4   1  13      417.07      478.07     61.23 o 
   5   1  13       25.29       12.43     54.01 o 
   6   1  13       36.68      -22.99     57.76 o 
   7   1  13        5.62       34.95     68.11 o 
   8   1  13       96.87       36.66    129.95 o 
  -8   2  13      394.49      425.18    105.40 o 
  -7   2  13       20.33       -5.19     83.45 o 
  -6   2  13      285.01      226.96     74.73 o 
  -5   2  13       87.42      108.83     66.88 o 
  -4   2  13       30.52       20.85     53.75 o 
  -3   2  13       97.71       85.68     58.13 o 
  -2   2  13      217.35      201.72     61.62 o 
  -1   2  13      666.53      767.46     77.64 o 
   0   2  13      787.59     1087.04     87.11 o 
   1   2  13        1.86      -49.26     49.26 o 
   2   2  13       38.68       13.40     37.67 o 
   3   2  13     1654.74     1663.22     90.72 o 
   4   2  13      138.20      102.79     49.18 o 
   5   2  13      186.40      125.60     61.97 o 
   6   2  13      108.80       26.31     59.86 o 
   7   2  13       31.23      -34.18     69.41 o 
   8   2  13       18.53     -114.27    179.12 o 
  -8   3  13        0.92       30.22     93.88 o 
  -7   3  13        3.92       16.29     82.27 o 
  -6   3  13        4.25      -23.31     73.00 o 
  -5   3  13      298.42      303.40     75.54 o 
  -4   3  13       29.07       85.02     63.83 o 
  -3   3  13     1241.24     1264.67    128.97 o 
  -2   3  13      255.48      229.59     67.01 o 
  -1   3  13        9.68      -50.22     50.22 o 
   0   3  13      450.65      399.25     66.84 o 
   1   3  13     1390.16     1344.09     77.51 o 
   2   3  13      349.09      330.28    110.66 o 
   3   3  13       25.16       -4.96     42.62 o 
   4   3  13      535.42      502.20     73.39 o 
   5   3  13        1.55      -14.12     53.00 o 
   6   3  13       22.40       74.74     65.39 o 
   7   3  13        6.17       33.08     67.92 o 
   8   3  13        2.10       -2.31    187.19 o 
  -8   4  13      182.19       86.67     94.85 o 
  -7   4  13       21.05       44.24     84.43 o 
  -6   4  13     1137.78     1333.18    103.06 o 
  -5   4  13      101.79       69.24     63.79 o 
  -4   4  13     2044.36     1961.28    132.00 o 
  -3   4  13       11.17       -0.32     56.96 o 
  -2   4  13       33.12        5.19     60.31 o 
  -1   4  13     1323.83     1287.38     78.26 o 
   0   4  13     1483.54     1426.24     80.53 o 
   1   4  13      230.81      147.55     92.66 o 
   2   4  13      495.98      730.20    100.58 o 
   3   4  13     1007.09     1082.58     62.93 o 
   4   4  13     1504.90     1506.87    120.43 o 
   5   4  13      215.18      161.44     61.12 o 
   6   4  13      143.10       94.54     64.80 o 
   7   4  13      392.18      386.06     89.33 o 
   8   4  13       45.34      -87.88     87.88 o 
  -8   5  13       36.83      -14.14     93.71 o 
  -7   5  13      157.85       67.56     83.82 o 
  -6   5  13       19.32      -19.03     74.20 o 
  -5   5  13       80.61       69.77     68.06 o 
  -4   5  13       87.66       85.61     60.31 o 
  -3   5  13      626.71      607.32    112.97 o 
  -2   5  13      268.66      208.26     61.48 o 
  -1   5  13      232.14      200.46     69.31 o 
   0   5  13      158.65      183.49     50.27 o 
   1   5  13      154.75       62.19     41.05 o 
   2   5  13        3.57      -35.63     40.02 o 
   3   5  13     1385.41     1159.39     66.09 o 
   4   5  13      834.46      908.55     75.59 o 
   5   5  13      610.77      612.43     73.12 o 
   6   5  13      177.18      189.67    100.80 o 
   7   5  13      371.07      487.66    113.33 o 
   8   5  13      150.75      247.87     97.09 o 
  -8   6  13      238.99      264.23    102.29 o 
  -7   6  13        1.68       -9.47     84.31 o 
  -6   6  13      157.85      168.15     78.83 o 
  -5   6  13       34.94      -19.37     97.20 o 
  -4   6  13      562.90      715.11    206.42 o 
  -3   6  13       45.22       82.18     62.00 o 
  -2   6  13      146.96       42.03     55.82 o 
  -1   6  13      569.71      445.36    175.30 o 
   0   6  13      422.94      335.58     49.52 o 
   1   6  13      809.50      886.00     64.57 o 
   2   6  13      265.00      241.98     47.16 o 
   3   6  13      482.22      508.55     84.47 o 
   4   6  13      132.60      186.76     65.60 o 
   5   6  13      261.68      196.76     72.15 o 
   6   6  13       32.66      -57.54     72.00 o 
   7   6  13      650.26      831.58    108.80 o 
   8   6  13        8.76       85.17    128.82 o 
  -8   7  13       48.76       60.06     92.64 o 
  -7   7  13      201.76      165.39     89.66 o 
  -6   7  13       68.90       33.33     72.20 o 
  -5   7  13       28.38      -47.06     67.60 o 
  -4   7  13        1.66      -64.18     64.18 o 
  -3   7  13     1314.72     1252.52     82.89 o 
  -2   7  13      493.62      319.12    293.60 o 
  -1   7  13     1077.39      966.98     76.27 o 
   0   7  13      244.92      176.34     44.32 o 
   1   7  13       37.90       72.05     43.11 o 
   2   7  13      687.22      782.90     63.30 o 
   3   7  13     1754.74     1986.88     99.64 o 
   4   7  13     1857.50     1840.65    100.47 o 
   5   7  13      989.15      974.24    100.50 o 
   6   7  13     1809.39     1670.50    115.60 o 
   7   7  13       31.56       48.44     85.09 o 
   8   7  13      186.46      140.35    129.83 o 
  -8   8  13        6.28      -21.21     98.28 o 
  -7   8  13        4.37      -93.09    135.60 o 
  -6   8  13        4.96       17.08     80.51 o 
  -5   8  13       25.99      102.14     71.63 o 
  -4   8  13       81.41       17.98     73.56 o 
  -3   8  13        0.31      -55.34     56.65 o 
  -2   8  13        6.80        5.42     56.11 o 
  -1   8  13       55.06       45.11     40.77 o 
   0   8  13      363.84      197.56     44.24 o 
   1   8  13       15.17      -18.67     43.23 o 
   2   8  13      164.54       96.08     53.09 o 
   3   8  13       14.84      -49.51     52.50 o 
   4   8  13        0.70      -60.10     60.10 o 
   5   8  13        1.10      -55.69     67.63 o 
   6   8  13       93.01      120.59     79.38 o 
   7   8  13      202.14      213.28    109.95 o 
  -8   9  13       11.27       71.77    103.46 o 
  -7   9  13       11.75      -88.19     88.19 o 
  -6   9  13       17.73       10.65     77.94 o 
  -5   9  13     1219.40     1292.02    101.54 o 
  -4   9  13      293.58      352.60     77.24 o 
  -3   9  13     1771.89     1944.50     97.23 o 
  -2   9  13      350.01      441.41     73.21 o 
  -1   9  13      556.94      633.80     64.37 o 
   0   9  13      113.54       73.92     44.80 o 
   1   9  13     2856.31     2990.78    113.07 o 
   2   9  13     1492.00     1565.83     89.46 o 
   3   9  13       11.32      -47.34     56.47 o 
   4   9  13      649.14      810.61    169.10 o 
   5   9  13      522.26      406.28     84.85 o 
   6   9  13     2665.89     2525.05    130.94 o 
   7   9  13      362.44      273.50    123.71 o 
  -8  10  13        0.72      -82.06    121.04 o 
  -7  10  13       13.76       15.13    195.11 o 
  -6  10  13       64.65       -5.82     77.80 o 
  -5  10  13       29.25       -4.94     71.78 o 
  -4  10  13      771.35      332.26    252.97 o 
  -3  10  13       17.08       42.11     63.60 o 
  -2  10  13        3.39       32.47     57.77 o 
  -1  10  13       13.97        6.24     39.04 o 
   0  10  13     2293.40     2186.32     76.99 o 
   1  10  13      975.25     1314.63     94.82 o 
   2  10  13        1.21      -16.75     50.66 o 
   3  10  13        3.62       -1.35     82.64 o 
   4  10  13      194.86       44.57     67.94 o 
   5  10  13      183.44      237.25     83.40 o 
   6  10  13        2.40      -35.64     83.06 o 
   7  10  13       71.94       45.63     96.23 o 
  -8  11  13       34.09      102.86    114.05 o 
  -7  11  13       57.63       84.40     94.12 o 
  -6  11  13        6.29       22.79    122.77 o 
  -5  11  13      244.03      336.44     83.06 o 
  -4  11  13      150.90       93.83     73.13 o 
  -3  11  13     1885.45     1683.98    189.20 o 
  -2  11  13       35.81        6.44     36.29 o 
  -1  11  13       85.65       77.13     42.41 o 
   0  11  13      111.82      149.66     45.62 o 
   1  11  13     1609.42     1482.32    102.09 o 
   2  11  13      811.71      922.43    122.63 o 
   3  11  13     1528.73     1543.90    138.34 o 
   4  11  13      653.30      871.71     99.59 o 
   5  11  13      681.73      647.07     99.71 o 
   6  11  13     1091.92     1401.91    127.83 o 
   7  11  13       44.95      -48.49     91.97 o 
  -7  12  13       20.85      -28.76     94.41 o 
  -6  12  13      104.22       25.47     86.33 o 
  -5  12  13       10.18       56.12     73.53 o 
  -4  12  13     2681.45     2665.26    183.29 o 
  -3  12  13       40.60       -9.65     94.24 o 
  -2  12  13       10.35       21.96     37.10 o 
  -1  12  13      120.33       76.95     42.14 o 
   0  12  13     2330.41     2443.73     83.78 o 
   1  12  13     2562.40     2588.74    110.34 o 
   2  12  13     1563.50     1582.57     96.13 o 
   3  12  13      202.49      183.77     96.98 o 
   4  12  13      151.62      171.39     75.04 o 
   5  12  13      363.08      495.84     93.37 o 
   6  12  13       53.57       12.89    148.42 o 
   7  12  13      710.58      872.57    233.23 o 
  -7  13  13       30.85      -13.63    157.72 o 
  -6  13  13        0.05       -2.16    122.92 o 
  -5  13  13       70.25      -77.53    109.37 o 
  -4  13  13        0.40      -26.23    106.63 o 
  -3  13  13       92.93       94.74     52.56 o 
  -2  13  13        9.91      -39.08     39.08 o 
  -1  13  13      468.24      457.08     54.99 o 
   0  13  13      165.83       97.41     45.87 o 
   1  13  13       83.59       -7.25     58.58 o 
   2  13  13       17.93       51.71     64.77 o 
   3  13  13      115.76       97.06     66.75 o 
   4  13  13      342.17      322.79     83.38 o 
   5  13  13       11.45        6.05     80.51 o 
   6  13  13        0.41        7.90     84.10 o 
   7  13  13       70.22      -19.86    124.21 o 
  -7  14  13       53.32      -45.39    142.95 o 
  -6  14  13      223.20      345.12    143.81 o 
  -5  14  13       12.40     -115.71    115.71 o 
  -4  14  13     1260.01     1464.79     99.07 o 
  -3  14  13       11.96        1.43     52.23 o 
  -2  14  13     1411.43     1231.08     66.80 o 
  -1  14  13      427.32      548.79     59.25 o 
   0  14  13      226.45      224.12     51.64 o 
   1  14  13      499.10      722.97     93.45 o 
   2  14  13      247.53      282.24     68.18 o 
   3  14  13     1087.68     1152.26    107.38 o 
   4  14  13        5.70       59.07     68.34 o 
   5  14  13      341.80      478.63    240.14 o 
   6  14  13       10.91      -40.91     91.46 o 
  -7  15  13        2.14     -112.11    139.34 o 
  -6  15  13        7.71       84.59    138.05 o 
  -5  15  13      366.06      378.01     88.53 o 
  -4  15  13        9.78      -40.71    165.28 o 
  -3  15  13      127.51       15.03     53.82 o 
  -2  15  13      181.62      199.73     69.78 o 
  -1  15  13      513.96      643.73    105.76 o 
   0  15  13      138.67      142.46     77.39 o 
   1  15  13       63.49      156.09     68.07 o 
   2  15  13      453.72      448.96     82.74 o 
   3  15  13       19.68      132.31     74.50 o 
   4  15  13       20.08       -4.98     67.20 o 
   5  15  13       11.75      -28.53     83.01 o 
   6  15  13      137.66      185.02     97.81 o 
  -6  16  13      158.96      113.49     95.61 o 
  -5  16  13        3.77      -58.73     81.95 o 
  -4  16  13       61.98       27.67     63.78 o 
  -3  16  13        0.47       13.76     57.10 o 
  -2  16  13     2413.39     2657.67    120.53 o 
  -1  16  13      853.72     1093.11     77.22 o 
   0  16  13      558.62      640.71     69.11 o 
   1  16  13       51.35      -12.31     63.59 o 
   2  16  13      174.40      212.43    118.31 o 
   3  16  13     1577.04     1691.22    108.09 o 
   4  16  13       58.51       33.23     78.33 o 
   5  16  13       98.92      116.63     91.64 o 
   6  16  13        2.36      -84.50     99.20 o 
  -6  17  13        4.27      -93.99     93.99 o 
  -5  17  13       53.84        4.77     84.09 o 
  -4  17  13      151.09      116.49     62.40 o 
  -3  17  13      558.12      669.71    107.34 o 
  -2  17  13      807.17     1158.93    108.37 o 
  -1  17  13     2576.26     2551.26     94.08 o 
   0  17  13      820.61     1012.10     76.52 o 
   1  17  13      947.65     1167.59    102.49 o 
   2  17  13      407.24      342.54     90.21 o 
   3  17  13      553.38      457.47     87.28 o 
   4  17  13      791.05      936.68    110.42 o 
   5  17  13       23.98       47.76    102.09 o 
  -6  18  13       98.21      -41.29     99.70 o 
  -5  18  13       26.27       44.82     84.74 o 
  -4  18  13        0.13      -64.44     70.44 o 
  -3  18  13      141.41      205.33     63.98 o 
  -2  18  13      213.93      174.74     89.20 o 
  -1  18  13        3.90      -53.10     53.10 o 
   0  18  13       60.58       45.79     56.07 o 
   1  18  13      216.33      188.26     74.46 o 
   2  18  13        4.24      -46.23     72.08 o 
   3  18  13       72.35      -42.59     77.34 o 
   4  18  13       19.90        7.32     83.85 o 
   5  18  13        5.44       59.19     92.87 o 
  -5  19  13      121.20       23.11     90.62 o 
  -4  19  13        9.13      -15.65     71.04 o 
  -3  19  13      402.40      334.17     71.18 o 
  -2  19  13      358.76      406.53     87.13 o 
  -1  19  13     1717.89     1780.90    165.72 o 
   0  19  13      184.31      223.68     62.88 o 
   1  19  13      265.13      131.05     75.97 o 
   2  19  13      161.29      150.34    126.02 o 
   3  19  13      294.02      172.11     84.13 o 
   4  19  13      456.11      664.55    180.56 o 
   5  19  13       82.78       38.57    100.37 o 
  -5  20  13        2.68      -76.79     76.79 o 
  -4  20  13       96.88       36.06     73.75 o 
  -3  20  13       98.91      113.33     72.73 o 
  -2  20  13      440.21      356.13     90.26 o 
  -1  20  13        7.91      -39.80     73.50 o 
   0  20  13       25.62       13.89     57.22 o 
   1  20  13        4.46       55.71     78.41 o 
   2  20  13      120.92       92.86    133.22 o 
   3  20  13       47.62       76.97     83.44 o 
   4  20  13        1.91      -33.56     94.53 o 
  -4  21  13       25.43       47.84    150.44 o 
  -3  21  13        0.97      -36.72     71.04 o 
  -2  21  13       30.00      -40.73     78.22 o 
  -1  21  13       38.04       -6.70    102.38 o 
   0  21  13      957.27      946.44     86.50 o 
   1  21  13      444.09      257.35     87.71 o 
   2  21  13      116.19      147.76     84.13 o 
   3  21  13       11.45      -85.26     87.77 o 
   4  21  13       46.20      116.72    120.83 o 
  -4  22  13        5.11        0.66    173.50 o 
  -3  22  13       18.21      119.03    117.15 o 
  -2  22  13      296.65      430.30    105.15 o 
  -1  22  13      440.49      622.57    100.86 o 
   0  22  13        8.64        7.11     67.80 o 
   1  22  13      249.48      280.11     92.22 o 
   2  22  13      295.67      239.44     95.10 o 
   3  22  13      441.28      447.17    105.21 o 
  -3  23  13        9.96      -48.71    134.01 o 
  -2  23  13       30.04     -125.80    125.80 o 
  -1  23  13       15.95     -109.37    109.37 o 
   0  23  13       19.67       86.37     95.07 o 
   1  23  13      177.40      156.73     90.30 o 
   2  23  13        2.74       44.77     97.88 o 
  -2  24  13      165.95       86.60    138.48 o 
  -1  24  13        3.55      152.31    133.15 o 
   0  24  13      167.41      144.39    130.41 o 
   1  24  13       98.27      129.73    117.66 o 
  -8   0  14      159.07      263.99    134.59 o 
  -7   0  14        2.73       -5.91    124.50 o 
  -6   0  14     2265.74     2353.15    178.11 o 
  -5   0  14        6.68       57.78    102.74 o 
  -4   0  14     3984.42     3904.52    200.73 o 
  -3   0  14      829.82      814.16    126.81 o 
  -2   0  14     9375.40     8900.45    305.64 o 
  -1   0  14     1227.00     1281.48    118.31 o 
   0   0  14     1644.37     1637.84    126.81 o 
   1   0  14     1379.17     1398.77    117.01 o 
   2   0  14     1562.31     1864.50    133.72 o 
   3   0  14      636.69      603.63    120.03 o 
   4   0  14     1494.65     1910.04    158.22 o 
   5   0  14     1054.95     1196.17    170.18 o 
   6   0  14       36.45      -52.16    133.87 o 
   7   0  14       10.10     -137.18    151.45 o 
  -8   1  14        2.32      -66.75    100.36 o 
  -7   1  14      248.50      289.47     96.72 o 
  -6   1  14        0.52      121.99     80.94 o 
  -5   1  14      371.66      315.14     79.26 o 
  -4   1  14       36.16       73.77     68.01 o 
  -3   1  14       37.14        1.48     58.90 o 
  -2   1  14       55.92      134.87     67.19 o 
  -1   1  14     1212.70     1192.31     87.56 o 
   0   1  14      184.71      208.97     61.87 o 
   1   1  14      253.70      156.09     58.69 o 
   2   1  14        3.65      -57.42     57.42 o 
   3   1  14     1015.01      861.45     92.34 o 
   4   1  14      510.04      412.48     85.40 o 
   5   1  14       54.14      -17.65     57.59 o 
   6   1  14        3.17       13.05     64.40 o 
   7   1  14      164.54      333.73    130.32 o 
  -8   2  14       58.86       -7.29    118.95 o 
  -7   2  14        0.03       83.22     89.00 o 
  -6   2  14      587.35      638.81    103.60 o 
  -5   2  14       39.93       62.69     73.51 o 
  -4   2  14     2042.98     2287.23    110.96 o 
  -3   2  14      620.34      561.36     76.22 o 
  -2   2  14     6186.20     5794.33    303.47 o 
  -1   2  14      503.37      600.93     78.25 o 
   0   2  14      274.99      179.39     63.15 o 
   1   2  14     1788.03     1717.41     91.04 o 
   2   2  14      316.33       74.08     58.19 o 
   3   2  14      173.41      131.42     55.36 o 
   4   2  14     1047.74     1305.06     75.49 o 
   5   2  14      279.85      434.16    106.31 o 
   6   2  14      116.20      -16.32     65.41 o 
   7   2  14       73.51       28.84     76.71 o 
  -8   3  14        7.40        6.46     95.71 o 
  -7   3  14      886.83     1085.03    123.90 o 
  -6   3  14        0.32      -72.60     72.60 o 
  -5   3  14      457.28      509.38     89.81 o 
  -4   3  14        5.75       -4.04     67.17 o 
  -3   3  14       25.84       15.40     58.99 o 
  -2   3  14       80.23      -33.86     99.79 o 
  -1   3  14     2486.70     2385.18    104.90 o 
   0   3  14     1410.48     1576.40     87.54 o 
   1   3  14      206.53      103.78     58.47 o 
   2   3  14       99.12       23.10     43.76 o 
   3   3  14        2.69        2.23     51.71 o 
   4   3  14     2540.38     2669.50     96.10 o 
   5   3  14        1.53       20.77     59.77 o 
   6   3  14      161.56      105.65     67.81 o 
   7   3  14       36.71      -75.25     81.58 o 
  -8   4  14       15.52      -96.07     96.07 o 
  -7   4  14        0.31       50.33     90.01 o 
  -6   4  14       21.31       23.30     80.57 o 
  -5   4  14       27.57      -40.15     69.13 o 
  -4   4  14      918.39      877.56     94.44 o 
  -3   4  14      114.12       63.90     63.13 o 
  -2   4  14      588.43      622.00     86.89 o 
  -1   4  14       18.24       43.94     56.20 o 
   0   4  14     3736.85     3997.70    131.60 o 
   1   4  14     1277.74     1260.73    113.98 o 
   2   4  14      116.96      114.04     47.56 o 
   3   4  14      289.36      134.57     50.09 o 
   4   4  14       18.89       20.84     54.91 o 
   5   4  14       57.63       11.97     55.77 o 
   6   4  14       19.83      -50.16     92.15 o 
   7   4  14       23.18       22.75    114.20 o 
  -8   5  14       20.74      -55.82     99.91 o 
  -7   5  14      501.84      615.25    108.06 o 
  -6   5  14        0.94      -77.13     77.13 o 
  -5   5  14      502.51      421.01     88.26 o 
  -4   5  14        0.74      -16.94     64.63 o 
  -3   5  14       68.55       18.89     62.99 o 
  -2   5  14       61.95       93.53     64.85 o 
  -1   5  14     2874.46     2601.42    109.39 o 
   0   5  14     1401.00     1294.88    125.94 o 
   1   5  14     1250.93     1230.58     68.41 o 
   2   5  14      884.40     1025.53     72.85 o 
   3   5  14      418.74      350.95     57.32 o 
   4   5  14     1458.43     1425.76     76.67 o 
   5   5  14      172.10       16.60     67.63 o 
   6   5  14      710.11      848.93    103.84 o 
   7   5  14       89.99      161.82    161.97 o 
  -8   6  14       34.23      -85.66    122.48 o 
  -7   6  14        1.16      -87.64     91.46 o 
  -6   6  14       90.68      133.46     84.76 o 
  -5   6  14       12.48       22.81     75.97 o 
  -4   6  14      271.57      248.14     78.75 o 
  -3   6  14        2.54      -15.40     86.32 o 
  -2   6  14        2.57       16.46     67.29 o 
  -1   6  14        2.75       34.72     58.04 o 
   0   6  14      420.21      381.83    115.06 o 
   1   6  14       23.94      -18.75     40.93 o 
   2   6  14      179.67      121.28     48.31 o 
   3   6  14     1203.05     1284.75     69.12 o 
   4   6  14      778.81      751.32     90.12 o 
   5   6  14      946.07     1062.21    106.84 o 
   6   6  14       39.83       57.66     82.26 o 
   7   6  14        6.61      -25.91     87.80 o 
  -8   7  14       32.36      -87.25    103.86 o 
  -7   7  14      196.55      105.33     91.88 o 
  -6   7  14       15.29       -1.95    108.29 o 
  -5   7  14     1995.57     1897.32    110.58 o 
  -4   7  14        8.19        3.81     70.85 o 
  -3   7  14      516.29      572.79     80.24 o 
  -2   7  14       27.35      -23.12     56.73 o 
  -1   7  14       42.51       32.50     88.62 o 
   0   7  14      562.47      573.84     58.75 o 
   1   7  14        4.60       19.73     44.07 o 
   2   7  14      791.18      993.50     88.32 o 
   3   7  14       82.60       63.05     90.13 o 
   4   7  14      181.77       82.93     73.92 o 
   5   7  14       26.82       58.98     73.98 o 
   6   7  14      735.72     1026.38    261.76 o 
   7   7  14        2.66       32.72    120.32 o 
  -8   8  14      141.67      305.36    112.76 o 
  -7   8  14       19.12       79.93     94.67 o 
  -6   8  14     1105.31     1557.24    174.58 o 
  -5   8  14        0.22       38.71     76.32 o 
  -4   8  14     2200.47     2114.90    110.29 o 
  -3   8  14       97.39       78.11    101.52 o 
  -2   8  14      154.32       46.52     61.25 o 
  -1   8  14      146.51      213.45     63.12 o 
   0   8  14      462.98      436.64     53.87 o 
   1   8  14     1282.98     1443.68     87.42 o 
   2   8  14      299.19      333.08     69.16 o 
   3   8  14      797.88     1097.63     97.95 o 
   4   8  14      157.83      240.38     71.55 o 
   5   8  14     1456.14     1555.16    140.35 o 
   6   8  14      121.34       80.82     89.72 o 
   7   8  14      406.60      327.60    181.64 o 
  -7   9  14       48.33      201.97    100.91 o 
  -6   9  14        5.80      -56.78    111.17 o 
  -5   9  14      205.60      207.76     80.37 o 
  -4   9  14        1.43       37.77     69.72 o 
  -3   9  14        2.10      -24.69     57.23 o 
  -2   9  14       92.32      138.80     62.77 o 
  -1   9  14      144.36      108.77     54.76 o 
   0   9  14       12.56      -20.14     71.11 o 
   1   9  14       35.87      -14.47     54.74 o 
   2   9  14      154.39      185.78     62.21 o 
   3   9  14      210.23      251.36     69.97 o 
   4   9  14       85.76       62.07     67.89 o 
   5   9  14       18.61       43.31     73.32 o 
   6   9  14       29.30      -75.74    106.71 o 
   7   9  14       93.02      204.00    103.33 o 
  -7  10  14       17.63      101.36    152.60 o 
  -6  10  14       77.24      134.65    153.47 o 
  -5  10  14       11.70       -8.55     75.26 o 
  -4  10  14      935.82      799.53    502.19 o 
  -3  10  14      123.33       17.02     66.31 o 
  -2  10  14      217.77      186.32    102.02 o 
  -1  10  14      195.03      137.99     47.76 o 
   0  10  14        9.00      -12.73     54.08 o 
   1  10  14     1837.18     2058.79    100.67 o 
   2  10  14      701.70      592.60     77.46 o 
   3  10  14      561.40      525.11     77.32 o 
   4  10  14      286.88      105.19     74.14 o 
   5  10  14     1340.83     1477.22    123.71 o 
   6  10  14       33.47       35.05     88.15 o 
   7  10  14      306.43      142.06    128.39 o 
  -7  11  14      105.52       67.05     99.54 o 
  -6  11  14        1.46       -7.00     85.57 o 
  -5  11  14      321.19      237.37     83.39 o 
  -4  11  14        5.76     -108.07    108.07 o 
  -3  11  14       45.47      -16.72     97.12 o 
  -2  11  14       17.16      -24.06     91.50 o 
  -1  11  14       13.55       20.33     45.52 o 
   0  11  14      609.03      720.59     79.46 o 
   1  11  14     1062.38     1089.56    125.80 o 
   2  11  14      372.01      496.29     73.13 o 
   3  11  14       25.99      -62.34     62.34 o 
   4  11  14        9.57      -61.91    119.67 o 
   5  11  14       75.49      112.03     75.43 o 
   6  11  14      325.24      131.96     95.87 o 
  -7  12  14        0.04      -14.02    102.60 o 
  -6  12  14      179.31      190.17     98.22 o 
  -5  12  14        5.65     -119.75    119.75 o 
  -4  12  14        6.27       18.73    107.79 o 
  -3  12  14       20.35       29.54    109.23 o 
  -2  12  14       92.00       74.74     46.70 o 
  -1  12  14      103.42       17.34     47.44 o 
   0  12  14       50.26       21.20     58.97 o 
   1  12  14       38.34       68.22     64.61 o 
   2  12  14       70.09       13.73     65.70 o 
   3  12  14      110.63      188.53     72.89 o 
   4  12  14        0.25      -13.84     72.36 o 
   5  12  14      539.56      402.71     93.43 o 
   6  12  14       67.08       65.69     96.88 o 
  -7  13  14       61.58      169.17    159.37 o 
  -6  13  14        9.65      179.26    141.51 o 
  -5  13  14      354.65      568.90    152.31 o 
  -4  13  14       58.27        5.19    111.97 o 
  -3  13  14      274.46      164.90    126.30 o 
  -2  13  14      100.11      126.98     51.70 o 
  -1  13  14      353.90      234.63     71.28 o 
   0  13  14      100.48        4.92     77.74 o 
   1  13  14      275.25      306.69     68.59 o 
   2  13  14      643.72      779.95     91.64 o 
   3  13  14       89.98      111.65     73.51 o 
   4  13  14      154.30      138.82    151.66 o 
   5  13  14       36.53      -15.15    126.59 o 
   6  13  14      505.10      531.72    132.93 o 
  -6  14  14        2.63      189.78    156.92 o 
  -5  14  14       16.30     -120.76    120.76 o 
  -4  14  14      123.76      100.21     80.19 o 
  -3  14  14       56.74      -41.63     57.13 o 
  -2  14  14      342.55      471.48    143.09 o 
  -1  14  14        0.21      -51.25     54.52 o 
   0  14  14       58.59       90.29     66.31 o 
   1  14  14       54.50       55.74     64.99 o 
   2  14  14        0.54       29.51     70.64 o 
   3  14  14       98.84       91.57     73.83 o 
   4  14  14      173.15      -12.02     75.20 o 
   5  14  14       59.67      -22.17    108.22 o 
   6  14  14        7.47       17.44    102.12 o 
  -6  15  14        0.05      152.02    155.34 o 
  -5  15  14       35.75       58.51     89.63 o 
  -4  15  14        6.71       71.20     79.54 o 
  -3  15  14      842.37     1041.83    115.57 o 
  -2  15  14      370.00      637.65     91.14 o 
  -1  15  14      701.48      933.02     89.32 o 
   0  15  14      382.70      552.57    100.44 o 
   1  15  14       35.00      -47.04    111.61 o 
   2  15  14      210.42      298.47    117.66 o 
   3  15  14      615.35      545.48    192.08 o 
   4  15  14      420.80      433.55     91.11 o 
   5  15  14        5.08      -75.00     87.08 o 
   6  15  14      109.87       51.30    130.27 o 
  -6  16  14        9.25      -52.83    114.56 o 
  -5  16  14        6.70      134.20     93.06 o 
  -4  16  14      817.58     1038.66    111.57 o 
  -3  16  14      118.24      219.64     90.42 o 
  -2  16  14     1351.55     1446.93    215.50 o 
  -1  16  14      210.05      221.00     74.47 o 
   0  16  14      583.68      430.48     76.72 o 
   1  16  14      379.69      416.33     79.06 o 
   2  16  14      384.30      523.68     87.27 o 
   3  16  14      292.28      337.24    105.12 o 
   4  16  14       73.05       76.41     76.27 o 
   5  16  14       50.01       46.70    100.09 o 
  -6  17  14       24.53      -12.64    100.97 o 
  -5  17  14        3.30      -46.55     89.21 o 
  -4  17  14        4.21     -110.37    129.62 o 
  -3  17  14       55.56       85.39     81.51 o 
  -2  17  14       59.14      120.00     90.85 o 
  -1  17  14       23.83      -55.92     55.92 o 
   0  17  14       14.30      -63.25     63.25 o 
   1  17  14      282.80       86.80     73.63 o 
   2  17  14        2.83       62.26     76.36 o 
   3  17  14       14.17       29.16     83.48 o 
   4  17  14      181.53      123.72     91.15 o 
   5  17  14       23.53     -103.44    105.05 o 
  -5  18  14        8.19       36.84    123.21 o 
  -4  18  14       17.29      -82.44     86.95 o 
  -3  18  14       17.05       -8.81     80.16 o 
  -2  18  14      951.25     1381.39    157.43 o 
  -1  18  14      457.84      658.25     75.89 o 
   0  18  14      121.46      151.92    105.48 o 
   1  18  14       74.23       86.26     97.27 o 
   2  18  14        1.97      -27.39     78.90 o 
   3  18  14      585.72      523.52    100.78 o 
   4  18  14       31.68       16.56     91.05 o 
  -5  19  14       56.40       34.89    102.09 o 
  -4  19  14        5.00      -70.24     73.03 o 
  -3  19  14       17.68      -45.70    243.46 o 
  -2  19  14        9.51       21.74     79.89 o 
  -1  19  14      185.88      398.76     89.64 o 
   0  19  14       16.99      -76.38     76.38 o 
   1  19  14       70.54       93.34     82.19 o 
   2  19  14      168.44      321.38     96.40 o 
   3  19  14       24.61       -1.38     85.44 o 
   4  19  14      139.72      219.81    100.74 o 
  -4  20  14       10.42      -70.53     94.78 o 
  -3  20  14       16.70      -53.04     88.04 o 
  -2  20  14      613.35      821.69    110.71 o 
  -1  20  14      158.19      181.75     87.01 o 
   0  20  14     1080.96     1124.89    134.08 o 
   1  20  14        3.95        6.69    156.92 o 
   2  20  14       32.52      191.07     98.56 o 
   3  20  14       15.64       42.79     91.61 o 
  -4  21  14        7.69       42.82     85.57 o 
  -3  21  14      244.35      317.76    103.46 o 
  -2  21  14      196.93      370.11     97.79 o 
  -1  21  14      408.86      522.50     98.58 o 
   0  21  14       23.51      -49.20     80.80 o 
   1  21  14      302.16      321.99     97.04 o 
   2  21  14      267.66      211.35     97.09 o 
   3  21  14      249.20      256.83    102.54 o 
  -3  22  14        2.02      -11.91    102.09 o 
  -2  22  14       67.68      -64.81     91.13 o 
  -1  22  14        1.66       71.11     93.18 o 
   0  22  14       29.75      202.35    115.50 o 
   1  22  14       91.78      143.69     91.35 o 
   2  22  14        9.06        2.15     91.59 o 
  -1  23  14       36.80       38.86     96.69 o 
   0  23  14      433.00      662.43    166.43 o 
   1  23  14      314.42      190.24    164.27 o 
  -8   1  15       10.68       62.03    110.03 o 
  -7   1  15        4.92      -20.12     94.96 o 
  -6   1  15        4.19      -64.54     83.62 o 
  -5   1  15       15.66       64.16     75.80 o 
  -4   1  15      133.37       93.10    129.33 o 
  -3   1  15      757.38      505.28     85.96 o 
  -2   1  15      580.50      537.19     91.86 o 
  -1   1  15       92.77       85.53     63.32 o 
   0   1  15      577.51      682.00     84.81 o 
   1   1  15     1170.21     1293.17    143.38 o 
   2   1  15      303.18      179.65     72.24 o 
   3   1  15      115.53      184.19     76.63 o 
   4   1  15      204.52      165.57    126.52 o 
   5   1  15        0.28       87.07     94.05 o 
   6   1  15      594.26      530.75    192.88 o 
   7   1  15        0.10      -82.50    133.98 o 
  -8   2  15      110.81      146.78    115.25 o 
  -7   2  15        3.75      151.02     98.97 o 
  -6   2  15       53.07      -10.77    160.17 o 
  -5   2  15       43.77      -23.80     79.11 o 
  -4   2  15       21.82      -26.44     70.97 o 
  -3   2  15       16.16       28.27     68.95 o 
  -2   2  15     1373.02     1267.83     88.62 o 
  -1   2  15     1490.28     1691.29     93.89 o 
   0   2  15      776.27      922.72     90.00 o 
   1   2  15       42.10       38.74     82.28 o 
   2   2  15        9.42      -59.86     59.86 o 
   3   2  15      549.84      438.02     83.24 o 
   4   2  15      610.35      442.94     97.47 o 
   5   2  15      260.27      164.41     68.53 o 
   6   2  15       24.99      -51.90     71.33 o 
   7   2  15      121.50       77.36     92.93 o 
  -8   3  15        0.88     -108.11    108.11 o 
  -7   3  15      217.04      299.81    130.12 o 
  -6   3  15        5.93        8.29     88.32 o 
  -5   3  15      344.29      146.59     80.19 o 
  -4   3  15       56.72       99.51     74.70 o 
  -3   3  15      652.48      575.53     99.28 o 
  -2   3  15      119.86       61.86     64.49 o 
  -1   3  15       97.57       89.88     67.29 o 
   0   3  15      285.82      246.41    103.39 o 
   1   3  15      611.19      573.26    100.22 o 
   2   3  15      204.16      106.93     98.92 o 
   3   3  15      286.08      244.40     60.00 o 
   4   3  15        7.20       11.76     57.22 o 
   5   3  15        3.11      -12.90     62.97 o 
   6   3  15      362.99      433.86     96.79 o 
   7   3  15       99.91      163.64     98.42 o 
  -8   4  15      171.35       25.09    113.43 o 
  -7   4  15        2.66      -93.23     95.12 o 
  -6   4  15      641.10     1169.84    125.49 o 
  -5   4  15       11.06        3.92     73.91 o 
  -4   4  15      325.09      253.65     82.25 o 
  -3   4  15      111.55       37.84     63.42 o 
  -2   4  15     3470.90     3351.51    131.27 o 
  -1   4  15     2179.49     2216.54    103.28 o 
   0   4  15     2485.11     2433.72    107.56 o 
   1   4  15       39.36      -19.54     65.70 o 
   2   4  15        5.68      -44.25     44.25 o 
   3   4  15     1453.78     1599.61     93.56 o 
   4   4  15       39.54      104.13     58.01 o 
   5   4  15      525.24      373.57    137.90 o 
   6   4  15      128.73       55.76     82.46 o 
   7   4  15      515.09      510.58    200.59 o 
  -7   5  15      543.62      442.33    112.32 o 
  -6   5  15        0.16      -19.24    136.61 o 
  -5   5  15      561.21      295.37     91.17 o 
  -4   5  15       10.58      -50.55     70.14 o 
  -3   5  15      106.60       -0.97     69.73 o 
  -2   5  15        0.32       66.44     65.42 o 
  -1   5  15        1.52       45.39     64.99 o 
   0   5  15       23.81       30.92     60.67 o 
   1   5  15       43.00       19.29     62.00 o 
   2   5  15        2.89      -48.25     48.25 o 
   3   5  15      104.99      137.25     53.11 o 
   4   5  15      557.13      497.84     81.98 o 
   5   5  15      101.91      -16.84    171.77 o 
   6   5  15       65.80       60.31     86.18 o 
   7   5  15        0.09      -99.78     99.78 o 
  -7   6  15        1.56      -42.67     96.80 o 
  -6   6  15       15.08        3.20     87.15 o 
  -5   6  15      172.88      166.68     83.96 o 
  -4   6  15      524.79      560.51     91.79 o 
  -3   6  15      226.67      226.67     75.83 o 
  -2   6  15      338.45      227.25     70.96 o 
  -1   6  15      370.10      178.55    263.56 o 
   0   6  15      939.16     1107.39     97.33 o 
   1   6  15      150.10      169.70     55.77 o 
   2   6  15      555.71      401.98     94.30 o 
   3   6  15     1145.57     1227.03    154.26 o 
   4   6  15      530.06      278.44     95.90 o 
   5   6  15       36.35      -42.22     76.92 o 
   6   6  15       34.55       84.90    153.32 o 
   7   6  15      618.39      884.36    123.35 o 
  -7   7  15      540.43      618.90    143.38 o 
  -6   7  15       14.40       -2.69     90.33 o 
  -5   7  15      114.47      144.41     82.23 o 
  -4   7  15      167.50      -21.91     75.29 o 
  -3   7  15      276.16      264.76     78.53 o 
  -2   7  15       13.27       77.90     63.77 o 
  -1   7  15      351.88      284.63     71.67 o 
   0   7  15       84.42      142.92     76.16 o 
   1   7  15      319.70      179.44     63.59 o 
   2   7  15     1170.52     1398.73     97.99 o 
   3   7  15      651.77      800.50    129.83 o 
   4   7  15      388.27      431.14     83.01 o 
   5   7  15       27.51       85.82     81.43 o 
   6   7  15      161.76       11.19     89.33 o 
   7   7  15      180.09      268.59    105.72 o 
  -7   8  15        8.55        9.87    103.98 o 
  -6   8  15        1.05       64.05     92.04 o 
  -5   8  15       11.53       56.06     81.84 o 
  -4   8  15      123.86      104.55     80.52 o 
  -3   8  15       57.19      -21.19     70.80 o 
  -2   8  15       50.69       61.25     64.79 o 
  -1   8  15        0.15       52.31     85.45 o 
   0   8  15      390.07      337.33     69.54 o 
   1   8  15       44.51       28.09     93.38 o 
   2   8  15      368.90      381.93     72.23 o 
   3   8  15      195.38       99.78     69.59 o 
   4   8  15       99.82      -10.72     88.77 o 
   5   8  15        9.77       64.33     83.04 o 
   6   8  15        2.69       53.85     93.50 o 
  -7   9  15       58.05      -54.95    104.08 o 
  -6   9  15        3.15      -69.15     92.60 o 
  -5   9  15      859.31      780.84    110.06 o 
  -4   9  15       87.23      135.98    135.24 o 
  -3   9  15      313.91      226.04    154.04 o 
  -2   9  15        8.01       -9.68     67.31 o 
  -1   9  15      265.75      199.43     98.28 o 
   0   9  15      184.58      164.11     61.23 o 
   1   9  15     1938.16     1896.31     99.09 o 
   2   9  15     1776.58     2011.43    106.73 o 
   3   9  15       65.49       22.64     70.82 o 
   4   9  15      130.12       60.77     74.65 o 
   5   9  15        7.53      -43.83     77.79 o 
   6   9  15      448.96      627.45    109.17 o 
  -7  10  15       29.89       37.96    106.96 o 
  -6  10  15       19.10       38.03     93.45 o 
  -5  10  15        7.51      -83.87     83.87 o 
  -4  10  15      103.57       33.67    104.11 o 
  -3  10  15       39.01       -3.89    108.36 o 
  -2  10  15      123.12      102.74    101.59 o 
  -1  10  15       27.74       49.63     67.90 o 
   0  10  15      526.70      504.30    106.49 o 
   1  10  15      282.35      236.45     72.63 o 
   2  10  15       17.85       61.74     67.53 o 
   3  10  15        2.68       -5.70     69.30 o 
   4  10  15       10.51      -40.83     75.37 o 
   5  10  15      109.61       99.24     86.02 o 
   6  10  15        7.60      -26.69     96.04 o 
  -7  11  15      121.36      137.69    116.24 o 
  -6  11  15        6.02       66.20    135.45 o 
  -5  11  15      235.12      603.63    159.09 o 
  -4  11  15       19.69      -51.88    115.71 o 
  -3  11  15      780.69      748.60    145.25 o 
  -2  11  15       78.10      367.60    118.88 o 
  -1  11  15       22.41      -45.65     57.39 o 
   0  11  15      139.79      126.63     67.73 o 
   1  11  15        2.34       36.08     64.48 o 
   2  11  15      793.88     1023.62    103.40 o 
   3  11  15      283.70      263.25    120.83 o 
   4  11  15      278.74      158.70     81.22 o 
   5  11  15       10.27       58.19     83.12 o 
   6  11  15      262.74      296.31    134.37 o 
  -6  12  15      117.42      111.24    142.66 o 
  -5  12  15       57.25      -23.34    127.96 o 
  -4  12  15     1183.28     1374.42    171.33 o 
  -3  12  15      380.47      358.95    127.53 o 
  -2  12  15      588.69      639.80    136.17 o 
  -1  12  15      412.00      317.48     71.25 o 
   0  12  15      289.59      281.35     70.18 o 
   1  12  15      474.58      553.75     85.69 o 
   2  12  15       92.01      291.11     96.83 o 
   3  12  15      223.21      304.58     82.26 o 
   4  12  15      108.13       66.07     95.75 o 
   5  12  15      171.64      197.84    103.90 o 
   6  12  15       28.50       77.63     99.85 o 
  -6  13  15        3.85      276.24    152.89 o 
  -5  13  15       37.86     -128.82    128.82 o 
  -4  13  15       14.39      -58.94    117.59 o 
  -3  13  15      197.11      100.58    107.79 o 
  -2  13  15       18.98      126.66    111.97 o 
  -1  13  15        0.21      -27.75     76.01 o 
   0  13  15        1.75       52.53     65.33 o 
   1  13  15        1.33       62.19     68.12 o 
   2  13  15       11.54       61.99     69.83 o 
   3  13  15       97.43       60.72     69.83 o 
   4  13  15      379.46      342.76    112.69 o 
   5  13  15       10.76      -88.93     88.93 o 
  -6  14  15      105.98      130.70    168.60 o 
  -5  14  15       52.17       71.47    136.32 o 
  -4  14  15      419.05      605.77     98.76 o 
  -3  14  15      285.05      242.95    127.67 o 
  -2  14  15      543.40      480.45     88.95 o 
  -1  14  15      315.90      307.99     73.74 o 
   0  14  15      620.23      619.69     95.25 o 
   1  14  15      252.11      288.16    110.81 o 
   2  14  15       85.10      -51.34     70.67 o 
   3  14  15      731.03      905.56    174.22 o 
   4  14  15        1.31       53.78     86.76 o 
   5  14  15      155.24      180.54    102.39 o 
  -6  15  15        2.26     -153.03    153.03 o 
  -5  15  15        1.38       40.03     93.15 o 
  -4  15  15      126.96      152.02    130.70 o 
  -3  15  15      583.83      726.41    152.17 o 
  -2  15  15       61.75       39.11    185.60 o 
  -1  15  15      119.33      129.66     72.19 o 
   0  15  15      130.67       68.52     94.17 o 
   1  15  15      184.16      110.98     72.87 o 
   2  15  15      276.42      215.71     83.22 o 
   3  15  15       70.86       63.01     83.65 o 
   4  15  15        1.59      -18.50    101.23 o 
   5  15  15        2.71      -79.74     96.16 o 
  -5  16  15       10.59       13.02     95.21 o 
  -4  16  15        3.43       15.27    127.38 o 
  -3  16  15       19.54      -58.85     82.38 o 
  -2  16  15      149.68      299.74     86.57 o 
  -1  16  15      378.89      379.07     85.23 o 
   0  16  15       69.16       17.01     96.69 o 
   1  16  15       47.86       69.11     73.40 o 
   2  16  15      131.06      123.28    135.74 o 
   3  16  15       78.03       88.83     84.38 o 
   4  16  15       11.80       26.74     95.52 o 
   5  16  15       90.83      212.69    138.34 o 
  -5  17  15       44.39       99.41    110.24 o 
  -4  17  15        7.76      101.30    139.34 o 
  -3  17  15      272.20      157.02     89.70 o 
  -2  17  15      357.09      464.82    176.09 o 
  -1  17  15      727.32      658.72     90.98 o 
   0  17  15       85.29      150.04     85.67 o 
   1  17  15      156.59      106.67     74.28 o 
   2  17  15       47.38      -78.17     78.17 o 
   3  17  15      234.18      136.18     93.01 o 
   4  17  15      327.00      384.98    104.52 o 
  -4  18  15       53.05       46.11    142.95 o 
  -3  18  15       13.45       -6.69     87.66 o 
  -2  18  15       10.80       70.06    213.05 o 
  -1  18  15       52.37     -116.72    116.72 o 
   0  18  15      117.48      148.67     83.17 o 
   1  18  15        7.16      -66.39     80.64 o 
   2  18  15      103.18       63.72     89.71 o 
   3  18  15        4.60      -86.27     86.27 o 
   4  18  15        6.57       85.82     99.17 o 
  -4  19  15       14.52     -119.31    135.89 o 
  -3  19  15      453.29      809.48    118.65 o 
  -2  19  15      163.55      236.02    136.39 o 
  -1  19  15     1382.46     2012.78    210.53 o 
   0  19  15      672.09      671.94    102.48 o 
   1  19  15       44.56       44.55    108.00 o 
   2  19  15       32.73      -37.87     86.22 o 
   3  19  15       22.26       84.58     97.04 o 
  -3  20  15       84.64       54.97    103.97 o 
  -2  20  15      671.82      659.84    110.92 o 
  -1  20  15      311.12      489.07    146.98 o 
   0  20  15      253.23      367.98     91.50 o 
   1  20  15      262.75      284.80     97.23 o 
   2  20  15       67.31      173.76    164.92 o 
  -2  21  15        1.87      -92.83     95.97 o 
  -1  21  15      139.61      206.93    147.70 o 
   0  21  15       16.62       61.35     97.20 o 
   1  21  15       75.11      115.87    102.10 o 
   2  21  15       37.77       96.05    121.98 o 
  -1  22  15      356.70      597.29    168.74 o 
   0  22  15      647.31      980.16    178.54 o 
  -7   0  16        0.12      -27.81    142.80 o 
  -6   0  16     1029.78     1422.55    194.25 o 
  -5   0  16        1.55      -49.43    119.31 o 
  -4   0  16      246.08      251.17    115.71 o 
  -3   0  16        2.11      -87.32     99.43 o 
  -2   0  16      215.78      185.02     99.00 o 
  -1   0  16      268.66      329.56    106.92 o 
   0   0  16      170.52      283.88    103.61 o 
   1   0  16     1214.41     1317.36    130.27 o 
   2   0  16        4.46        8.36    103.03 o 
   3   0  16       49.57      -26.51    106.92 o 
   4   0  16      156.15     -112.54    116.43 o 
   5   0  16     2478.43     2224.32    193.09 o 
   6   0  16      319.09      231.42    171.19 o 
  -7   1  16       26.60      -17.21    100.41 o 
  -6   1  16        0.53       35.61     94.80 o 
  -5   1  16      506.16      397.93    160.24 o 
  -4   1  16        3.61      -65.76    145.68 o 
  -3   1  16       99.09       25.76     72.24 o 
  -2   1  16       38.82      -17.58     68.43 o 
  -1   1  16      118.16      -39.89     64.17 o 
   0   1  16      120.50        4.13     64.97 o 
   1   1  16       15.90      -27.62     67.40 o 
   2   1  16       30.37      -65.16     67.29 o 
   3   1  16       82.73       83.28     79.46 o 
   4   1  16      469.69      351.82    102.11 o 
   5   1  16       13.63       17.36     98.38 o 
   6   1  16        4.98       -9.59    124.54 o 
  -7   2  16        4.19       24.58     99.85 o 
  -6   2  16      118.40      184.36     97.18 o 
  -5   2  16        0.18      -53.68     83.25 o 
  -4   2  16       33.31      -62.53     76.27 o 
  -3   2  16       12.24       42.48     72.29 o 
  -2   2  16        2.62      -19.63     68.18 o 
  -1   2  16       76.72       24.92     63.11 o 
   0   2  16      743.52      699.28     90.01 o 
   1   2  16      732.89      666.89    117.01 o 
   2   2  16        1.89      -19.55     66.74 o 
   3   2  16       26.57       52.56     80.87 o 
   4   2  16      254.50      185.19     94.96 o 
   5   2  16     1260.02     1454.39    145.87 o 
   6   2  16      108.56      194.53    168.16 o 
  -7   3  16      306.81      409.12    114.20 o 
  -6   3  16       14.57      -29.10    100.01 o 
  -5   3  16       57.55       52.76    173.57 o 
  -4   3  16        4.87      -76.67     76.67 o 
  -3   3  16      275.56      189.97     77.74 o 
  -2   3  16      355.07      267.77     92.94 o 
  -1   3  16     2006.05     2061.78    105.33 o 
   0   3  16      466.28      579.03     82.56 o 
   1   3  16      510.31      399.11     81.03 o 
   2   3  16      186.82      180.58     73.24 o 
   3   3  16      960.55     1282.34    120.51 o 
   4   3  16     1340.18     1615.20    163.19 o 
   5   3  16       13.58        4.85     80.50 o 
   6   3  16      126.59       28.14    177.89 o 
  -7   4  16        5.93      -33.32    103.43 o 
  -6   4  16        5.50      -72.80     85.74 o 
  -5   4  16        8.04      -36.36    129.26 o 
  -4   4  16      447.02      188.20     84.95 o 
  -3   4  16       48.03      102.76     88.98 o 
  -2   4  16       57.97       -9.74    141.87 o 
  -1   4  16       50.38      107.93     68.78 o 
   0   4  16      619.36      584.34     84.06 o 
   1   4  16       14.36      -32.31     66.38 o 
   2   4  16       78.36      -41.98     72.61 o 
   3   4  16       46.52       27.13     57.42 o 
   4   4  16       22.82       68.51     70.00 o 
   5   4  16       78.85       55.05     83.62 o 
   6   4  16       48.28      -87.00     87.00 o 
  -7   5  16      275.32      253.87    112.66 o 
  -6   5  16        0.66       55.59     97.72 o 
  -5   5  16     1206.79     1173.14    125.78 o 
  -4   5  16       20.19      -15.56     81.05 o 
  -3   5  16      623.10      563.14     91.69 o 
  -2   5  16      273.11      283.61     78.57 o 
  -1   5  16      520.54      469.32     81.99 o 
   0   5  16      381.03      270.50    179.12 o 
   1   5  16       83.26       68.36     65.24 o 
   2   5  16      748.85      743.34     97.52 o 
   3   5  16      716.15      636.83    104.47 o 
   4   5  16      913.96     1094.64    110.09 o 
   5   5  16        1.07      -61.15     77.82 o 
   6   5  16      209.50      287.43    101.30 o 
  -7   6  16        5.63      -22.14    106.14 o 
  -6   6  16      525.68      684.74    116.23 o 
  -5   6  16        2.76      -11.70     86.63 o 
  -4   6  16      167.05       73.49     83.74 o 
  -3   6  16        0.30      -21.30     73.82 o 
  -2   6  16        5.08      -11.63     96.62 o 
  -1   6  16      126.87      136.04     71.95 o 
   0   6  16      806.96      829.28     88.53 o 
   1   6  16      632.49      726.85     89.38 o 
   2   6  16     1213.75     1346.06    108.39 o 
   3   6  16      131.18      130.50     70.18 o 
   4   6  16        7.70       65.90     94.24 o 
   5   6  16      140.69      185.03     92.69 o 
   6   6  16       19.93     -103.75    249.08 o 
  -7   7  16       38.62       88.13    153.75 o 
  -6   7  16        0.05       50.27    126.52 o 
  -5   7  16      111.59       42.02    108.94 o 
  -4   7  16       40.72       43.18     93.59 o 
  -3   7  16      945.04      952.95    236.32 o 
  -2   7  16       71.09       97.90     69.65 o 
  -1   7  16      446.19      374.85     78.73 o 
   0   7  16      119.92        2.88     93.52 o 
   1   7  16       20.67       31.45     69.65 o 
   2   7  16     1048.88     1372.83    106.28 o 
   3   7  16       23.25       -9.93     70.28 o 
   4   7  16      141.82      112.56     78.02 o 
   5   7  16       10.59       -6.51     98.06 o 
   6   7  16      116.17      119.84     96.53 o 
  -7   8  16        1.19      -32.03    125.51 o 
  -6   8  16      170.05      138.09     98.60 o 
  -5   8  16       10.32      -53.81     86.64 o 
  -4   8  16      346.30      288.79     90.95 o 
  -3   8  16      103.18       45.45     73.73 o 
  -2   8  16      119.33       27.67     72.20 o 
  -1   8  16      120.58       22.91     99.28 o 
   0   8  16     1024.03     1048.18    159.66 o 
   1   8  16     2577.01     2676.76    117.51 o 
   2   8  16      246.58      153.23     68.27 o 
   3   8  16      612.43      808.03    100.98 o 
   4   8  16        0.36      -73.22     73.22 o 
   5   8  16      354.23      497.41    102.00 o 
   6   8  16        1.04      -77.59     95.50 o 
  -6   9  16       15.19       33.59    104.30 o 
  -5   9  16       48.39       62.26    143.23 o 
  -4   9  16        2.34       74.07     81.96 o 
  -3   9  16       11.24      -34.44    111.10 o 
  -2   9  16        0.28      245.26    126.66 o 
  -1   9  16      463.48      407.66    124.07 o 
   0   9  16        2.73       24.43     66.01 o 
   1   9  16      381.02      370.35     75.36 o 
   2   9  16       16.44      102.90     74.17 o 
   3   9  16       75.76      140.47     77.01 o 
   4   9  16        0.04      -61.27     72.07 o 
   5   9  16        1.29     -138.62    138.62 o 
   6   9  16       14.94      -23.50     98.07 o 
  -6  10  16      348.03      208.31    101.04 o 
  -5  10  16       16.30       34.85    114.20 o 
  -4  10  16      854.29      898.60    160.38 o 
  -3  10  16      188.94      263.85    112.54 o 
  -2  10  16      230.49      230.42    115.42 o 
  -1  10  16       19.43       41.36    106.78 o 
   0  10  16      579.65      599.38     83.01 o 
   1  10  16     1812.76     1979.65    109.82 o 
   2  10  16     1275.24     1699.33    154.33 o 
   3  10  16      729.38      905.08    155.27 o 
   4  10  16       54.41       -1.75    116.72 o 
   5  10  16      222.33      307.54     97.74 o 
  -6  11  16       31.87      137.62    151.16 o 
  -5  11  16      462.83      394.11    159.23 o 
  -4  11  16       58.61      -25.79    107.93 o 
  -3  11  16      377.66      258.95    123.21 o 
  -2  11  16       33.05      -64.99    105.77 o 
  -1  11  16       69.98       19.74    104.90 o 
   0  11  16        2.78      -40.19     64.99 o 
   1  11  16      215.87      197.36     75.45 o 
   2  11  16      685.54      785.27     99.12 o 
   3  11  16       15.67       35.60    102.60 o 
   4  11  16       74.51       -5.93     84.74 o 
   5  11  16       29.05      -61.43     82.58 o 
  -6  12  16      368.71      314.86    167.88 o 
  -5  12  16        6.31      -41.79    131.42 o 
  -4  12  16        6.86      128.97    127.38 o 
  -3  12  16       11.12     -108.94    108.94 o 
  -2  12  16       11.60      125.22    104.62 o 
  -1  12  16      172.85       88.50     67.57 o 
   0  12  16       29.68       24.54    116.72 o 
   1  12  16      421.44      400.32     82.84 o 
   2  12  16      469.61      406.59     92.72 o 
   3  12  16       73.27       35.26     82.12 o 
   4  12  16       80.02       33.22     87.96 o 
   5  12  16      230.04      144.70     98.61 o 
  -6  13  16       26.84     -112.25    162.83 o 
  -5  13  16      301.34      377.54    158.08 o 
  -4  13  16        8.38       30.98    146.12 o 
  -3  13  16      207.48        6.34    124.93 o 
  -2  13  16       64.79       47.41    114.13 o 
  -1  13  16      204.71      246.74     76.45 o 
   0  13  16       45.93      -12.54     98.13 o 
   1  13  16       65.22       47.49     72.21 o 
   2  13  16      352.23      318.13     86.23 o 
   3  13  16        8.15       30.65     84.47 o 
   4  13  16      164.34      151.00     90.92 o 
   5  13  16        0.60      -16.35     94.53 o 
  -5  14  16       21.86      -37.03    138.19 o 
  -4  14  16      109.30      128.10    133.58 o 
  -3  14  16       10.64      221.63    127.67 o 
  -2  14  16      212.36       40.64    119.75 o 
  -1  14  16       50.68       60.43     73.23 o 
   0  14  16        2.08      -14.78     74.58 o 
   1  14  16        5.59       -2.92     74.32 o 
   2  14  16       49.12       38.15     79.70 o 
   3  14  16        5.94      -75.36     75.36 o 
   4  14  16       13.03       13.48     90.26 o 
  -5  15  16       46.00       45.54    148.42 o 
  -4  15  16        5.92      143.67    142.80 o 
  -3  15  16      247.10      253.62    126.95 o 
  -2  15  16      133.41      140.64    123.06 o 
  -1  15  16      528.54      529.49     90.99 o 
   0  15  16      179.30      119.57     78.00 o 
   1  15  16      250.65      138.90     79.36 o 
   2  15  16       69.73       -7.31     81.26 o 
   3  15  16       41.48       26.09    124.00 o 
   4  15  16      436.79      363.87    105.08 o 
  -5  16  16        4.72       -9.80    155.20 o 
  -4  16  16       99.25      176.95    149.86 o 
  -3  16  16       81.34      108.51    130.70 o 
  -2  16  16      296.00      208.66    129.40 o 
  -1  16  16      262.11      304.36     89.13 o 
   0  16  16        2.19       10.76     90.13 o 
   1  16  16       59.99       42.85     80.05 o 
   2  16  16        0.86       23.68     82.30 o 
   3  16  16      390.12      307.86     98.78 o 
   4  16  16        0.68      -22.18    111.68 o 
  -4  17  16       10.25       24.64    135.45 o 
  -3  17  16       41.27      162.54    134.44 o 
  -2  17  16       15.23      -42.37    120.61 o 
  -1  17  16        0.34      -42.00     79.64 o 
   0  17  16        0.35       95.01     83.58 o 
   1  17  16        0.56      -34.81     81.11 o 
   2  17  16      193.19      124.84     88.31 o 
   3  17  16        9.22       73.63     89.34 o 
  -3  18  16       32.91      104.64     97.59 o 
  -2  18  16      263.14      356.36    149.58 o 
  -1  18  16      353.10      443.54    153.03 o 
   0  18  16       46.19      -83.13     83.13 o 
   1  18  16       10.45       62.08     84.42 o 
   2  18  16       19.67       32.35     90.26 o 
   3  18  16      246.83      390.26    109.34 o 
  -3  19  16       59.13      267.64    105.04 o 
  -2  19  16      145.88      286.33    161.97 o 
  -1  19  16      130.74      138.62    133.72 o 
   0  19  16        3.27       58.09     92.29 o 
   1  19  16       85.37      -32.49    118.31 o 
   2  19  16      135.87      150.60    111.10 o 
  -2  20  16      122.86      300.45    142.51 o 
  -1  20  16      192.74      436.05    157.07 o 
   0  20  16       27.41      104.12     93.87 o 
   1  20  16      182.09      189.53    108.22 o 
  -7   1  17       99.26       19.09    143.23 o 
  -6   1  17       51.07       -1.48    100.77 o 
  -5   1  17      760.23      930.62    120.97 o 
  -4   1  17      143.44       -9.54     81.56 o 
  -3   1  17      139.51       48.73     77.99 o 
  -2   1  17      144.64      159.83     76.61 o 
  -1   1  17      505.68      487.69     81.00 o 
   0   1  17      421.50      607.22    107.93 o 
   1   1  17       77.53      129.25     77.81 o 
   2   1  17      130.65       24.47     82.52 o 
   3   1  17       86.48       -5.76     89.13 o 
   4   1  17      366.43      230.31    147.63 o 
   5   1  17       35.27      130.47    121.39 o 
   6   1  17      815.18      844.13    230.56 o 
  -7   2  17        2.69      -52.60    103.14 o 
  -6   2  17      392.19      206.52    108.37 o 
  -5   2  17       13.21      -61.25     88.13 o 
  -4   2  17       12.64       51.12     86.35 o 
  -3   2  17       17.92       44.45     79.63 o 
  -2   2  17       19.05        7.09     73.05 o 
  -1   2  17      259.78      149.07     73.90 o 
   0   2  17       12.47       53.76     70.02 o 
   1   2  17        3.04      -73.10     73.10 o 
   2   2  17      499.83      337.92     86.86 o 
   3   2  17      229.26       64.67     84.81 o 
   4   2  17       13.43      192.98    100.45 o 
   5   2  17       94.77      172.78    158.65 o 
   6   2  17       14.72      100.29    186.18 o 
  -7   3  17       26.98       49.68    140.35 o 
  -6   3  17       51.63      -67.55    104.58 o 
  -5   3  17        4.60       56.08     91.39 o 
  -4   3  17       94.65      102.42     86.43 o 
  -3   3  17      167.33       58.45    103.39 o 
  -2   3  17       21.60      -71.42     71.42 o 
  -1   3  17       11.02        6.62     73.77 o 
   0   3  17        7.03       44.17     72.98 o 
   1   3  17        3.86       -7.48     73.46 o 
   2   3  17       17.52       -4.56     76.21 o 
   3   3  17      582.39      520.35     99.85 o 
   4   3  17       11.83      -19.02    140.35 o 
   5   3  17        1.46      -38.33    151.74 o 
   6   3  17      301.82      361.69    202.60 o 
  -6   4  17       24.82      -88.38     97.71 o 
  -5   4  17       80.07      -18.20    105.12 o 
  -4   4  17        7.74       34.99     88.10 o 
  -3   4  17      106.00       21.14     81.85 o 
  -2   4  17      271.49      176.81     79.37 o 
  -1   4  17      359.56      354.51     78.57 o 
   0   4  17       11.27      -42.42     73.12 o 
   1   4  17       95.45      182.48     76.07 o 
   2   4  17        7.54       25.49     82.06 o 
   3   4  17     1344.22     1851.25    203.76 o 
   4   4  17        0.88      -11.24    145.11 o 
   5   4  17       44.74      -17.63     86.81 o 
   6   4  17      172.79      355.82    112.25 o 
  -6   5  17        0.56      -99.24     99.24 o 
  -5   5  17       57.21       46.33     94.48 o 
  -4   5  17        8.50      -67.91     82.52 o 
  -3   5  17        1.47        1.31     82.75 o 
  -2   5  17       15.91      -57.35     71.75 o 
  -1   5  17      501.16      434.53    126.09 o 
   0   5  17      711.22      501.09     82.44 o 
   1   5  17      164.89      109.33     77.22 o 
   2   5  17       83.65      -32.85    116.14 o 
   3   5  17       44.66      209.81    136.32 o 
   4   5  17      195.54      196.98    226.09 o 
   5   5  17        0.00       40.65     90.74 o 
   6   5  17       15.00       76.31    103.05 o 
  -6   6  17        6.10     -103.60    103.60 o 
  -5   6  17        0.31       11.08    135.31 o 
  -4   6  17      295.77      288.34     94.11 o 
  -3   6  17      236.10      233.13     89.61 o 
  -2   6  17      158.20      128.04     81.19 o 
  -1   6  17       28.70      107.47    108.36 o 
   0   6  17        4.96      -48.15     71.98 o 
   1   6  17       55.06       50.58    111.10 o 
   2   6  17      261.70      161.39    121.91 o 
   3   6  17      588.56      683.75     97.32 o 
   4   6  17        1.36      -68.70    145.61 o 
   5   6  17       10.92      -70.16    138.55 o 
  -6   7  17        7.61       -7.94    107.29 o 
  -5   7  17      220.68       97.97    102.68 o 
  -4   7  17      120.75       32.31     89.14 o 
  -3   7  17      456.71      451.63     96.79 o 
  -2   7  17      119.65      113.13     73.13 o 
  -1   7  17     1895.88     2055.44    162.83 o 
   0   7  17      807.60      808.40    154.62 o 
   1   7  17      587.96      524.38    140.93 o 
   2   7  17      300.38      228.69     80.62 o 
   3   7  17       39.23       41.26     79.31 o 
   4   7  17      244.22      188.72     89.57 o 
   5   7  17      137.69      109.30     95.29 o 
  -6   8  17      392.51      108.55    152.31 o 
  -5   8  17       19.35       68.34     98.38 o 
  -4   8  17       20.76      -89.00    108.58 o 
  -3   8  17       66.70       10.60     83.85 o 
  -2   8  17        7.26      -96.11    106.35 o 
  -1   8  17       51.68      -53.61    106.20 o 
   0   8  17       46.45      -19.45    109.08 o 
   1   8  17        1.08       44.53    120.76 o 
   2   8  17        0.28       65.99     76.24 o 
   3   8  17      300.79      282.39    159.23 o 
   4   8  17        0.20      -69.16    112.90 o 
   5   8  17       57.32       26.60     93.79 o 
  -6   9  17        5.64      165.11    110.35 o 
  -5   9  17      295.81      195.75    140.14 o 
  -4   9  17      168.54      100.01    115.42 o 
  -3   9  17      338.43      234.16    134.88 o 
  -2   9  17      324.37      513.86    129.55 o 
  -1   9  17      269.51      414.57    136.46 o 
   0   9  17      562.47      414.14    125.65 o 
   1   9  17     2554.33     2574.37    125.22 o 
   2   9  17     1148.85     1370.33    116.64 o 
   3   9  17       90.69       22.39    110.31 o 
   4   9  17      170.89       95.28     89.56 o 
   5   9  17        3.69       23.07     94.21 o 
  -6  10  17      188.43      229.55    168.88 o 
  -5  10  17       13.09      111.68    145.11 o 
  -4  10  17      253.11      299.01    143.67 o 
  -3  10  17       21.14        9.37    116.72 o 
  -2  10  17       43.78       95.11    107.35 o 
  -1  10  17       36.56      -38.91    106.35 o 
   0  10  17       22.52       23.06    115.28 o 
   1  10  17      174.67      187.99     81.64 o 
   2  10  17      835.60      892.71    130.70 o 
   3  10  17      102.69       95.89    113.05 o 
   4  10  17       14.53      -19.91     87.67 o 
   5  10  17       87.02      -43.30    100.13 o 
  -5  11  17       30.89      -79.83    143.23 o 
  -4  11  17       26.15       48.42    132.57 o 
  -3  11  17      118.00       -2.59    125.37 o 
  -2  11  17      146.48      182.29    124.79 o 
  -1  11  17      325.59      346.85    131.13 o 
   0  11  17       80.90       77.74     85.96 o 
   1  11  17      464.50      425.78    187.55 o 
   2  11  17      590.68      623.77     99.51 o 
   3  11  17        9.04       48.89     89.63 o 
   4  11  17       67.25      140.91     92.11 o 
   5  11  17        3.98     -118.74    118.74 o 
  -5  12  17       12.34      -32.71    147.27 o 
  -4  12  17      355.70      571.07    147.56 o 
  -3  12  17      236.47      405.93    133.87 o 
  -2  12  17      268.06      398.15    140.93 o 
  -1  12  17       10.16       79.11    128.39 o 
   0  12  17        7.01       22.35     80.84 o 
   1  12  17      337.43      226.52     81.34 o 
   2  12  17       38.81       62.69     84.69 o 
   3  12  17      598.87      615.70     99.95 o 
   4  12  17       13.12      -92.04     94.06 o 
  -5  13  17       38.95       99.86    155.48 o 
  -4  13  17       54.38      -29.97    137.47 o 
  -3  13  17       74.96      165.14    133.15 o 
  -2  13  17        8.13      136.03    123.93 o 
  -1  13  17      125.49      223.64    118.88 o 
   0  13  17       33.02      -75.08     75.08 o 
   1  13  17      431.55      386.70     88.76 o 
   2  13  17        8.81        5.38     82.11 o 
   3  13  17      238.59      254.30     98.48 o 
   4  13  17        1.65      -87.97     87.97 o 
  -4  14  17      613.52      765.60    161.10 o 
  -3  14  17      109.93      -57.78    126.23 o 
  -2  14  17      874.85     1094.44    171.05 o 
  -1  14  17      302.03      148.70     87.05 o 
   0  14  17      260.94      159.01     78.77 o 
   1  14  17      186.84      121.28     85.17 o 
   2  14  17      254.03      118.33     89.85 o 
   3  14  17      677.41      613.06    100.45 o 
   4  14  17       50.06      -97.15     99.35 o 
  -4  15  17      126.02       84.44    151.30 o 
  -3  15  17      632.78      724.53    169.75 o 
  -2  15  17      184.14      310.68    143.52 o 
  -1  15  17      329.40      265.73     90.54 o 
   0  15  17       10.18       39.95     85.45 o 
   1  15  17        8.73      -39.58     91.43 o 
   2  15  17       94.45      122.20     91.30 o 
   3  15  17       32.00       -4.12     92.39 o 
  -4  16  17      138.31      274.94    162.69 o 
  -3  16  17        0.57       70.32    140.35 o 
  -2  16  17        1.31      138.34    140.21 o 
  -1  16  17      133.16      120.94     91.08 o 
   0  16  17       80.61       30.92    243.17 o 
   1  16  17       60.67      -49.90     86.09 o 
   2  16  17       14.31      -28.89     89.71 o 
   3  16  17      264.29      131.30    101.45 o 
  -3  17  17      214.20       53.75    139.06 o 
  -2  17  17      190.67      214.71    144.10 o 
  -1  17  17      163.92      326.10    145.11 o 
   0  17  17      268.47      608.08    238.05 o 
   1  17  17       25.44        9.14     92.21 o 
   2  17  17       29.42      -95.70     95.70 o 
  -2  18  17        4.67      -64.27    141.36 o 
  -1  18  17        4.25      187.62    145.68 o 
   0  18  17       54.56       21.85     92.70 o 
   1  18  17        6.19      128.03    108.87 o 
  -6   0  18      231.55      178.68    160.24 o 
  -5   0  18       77.78      146.12    145.97 o 
  -4   0  18      387.23      424.08    153.90 o 
  -3   0  18        9.53       44.09    111.68 o 
  -2   0  18       20.82      -31.85    104.90 o 
  -1   0  18      607.21      707.10    136.75 o 
   0   0  18       72.57      100.01    118.45 o 
   1   0  18      421.13      146.55    127.82 o 
   2   0  18      387.89      201.02    126.38 o 
   3   0  18       59.20      104.33    152.46 o 
   4   0  18      167.62        7.78    168.60 o 
   5   0  18     2123.93     1958.89    256.35 o 
  -6   1  18        9.57     -110.15    110.15 o 
  -5   1  18       17.83      -75.67    122.41 o 
  -4   1  18        0.39      -28.26     95.36 o 
  -3   1  18        0.31        3.47     86.24 o 
  -2   1  18       15.70       25.68     77.39 o 
  -1   1  18       10.04       40.50     77.43 o 
   0   1  18      104.24       62.33     79.78 o 
   1   1  18       15.82        1.46     86.75 o 
   2   1  18       49.53       78.19     89.15 o 
   3   1  18       72.19      122.46     94.95 o 
   4   1  18       16.84     -107.38    107.38 o 
   5   1  18       78.25       32.48    129.43 o 
  -6   2  18      367.85      206.60    119.54 o 
  -5   2  18       11.91      -21.32     98.08 o 
  -4   2  18      282.20      209.60    110.67 o 
  -3   2  18       37.70       48.71     84.46 o 
  -2   2  18      507.95      357.35     90.22 o 
  -1   2  18      225.48      193.29     81.31 o 
   0   2  18      447.78      340.82     91.27 o 
   1   2  18      339.18      322.73     90.43 o 
   2   2  18       48.70     -106.06    106.06 o 
   3   2  18      134.80       73.81     94.76 o 
   4   2  18      172.09      -30.19    106.01 o 
   5   2  18      980.06      841.69    199.15 o 
  -6   3  18        4.90       -5.60    107.30 o 
  -5   3  18      189.15      244.84    106.76 o 
  -4   3  18       21.87        8.66     95.02 o 
  -3   3  18      191.14      125.47     87.65 o 
  -2   3  18      104.39       62.25     83.29 o 
  -1   3  18      651.93      650.97     97.31 o 
   0   3  18      511.82      394.57     93.08 o 
   1   3  18      285.22      244.69    132.86 o 
   2   3  18      424.94      412.53     94.25 o 
   3   3  18      323.16      151.42     97.44 o 
   4   3  18      213.69       57.21    147.41 o 
   5   3  18        0.00       60.38    185.17 o 
  -6   4  18       23.91       78.14    272.35 o 
  -5   4  18        0.28      121.48    126.52 o 
  -4   4  18      103.17      123.06     99.98 o 
  -3   4  18       25.68       20.22     85.59 o 
  -2   4  18       28.93       83.30    101.01 o 
  -1   4  18        0.05       38.20     87.47 o 
   0   4  18       26.71       68.36     82.57 o 
   1   4  18       20.41       26.31     89.70 o 
   2   4  18        3.89       23.78    126.52 o 
   3   4  18       54.81       -8.36    132.86 o 
   4   4  18        4.30       83.72    152.89 o 
   5   4  18       95.62     -169.03    169.03 o 
  -6   5  18        0.48      141.57    115.24 o 
  -5   5  18      422.54      334.15    109.13 o 
  -4   5  18       90.16       67.85     93.35 o 
  -3   5  18      621.86      498.43    103.75 o 
  -2   5  18      223.79      139.70     81.79 o 
  -1   5  18        3.25      -42.11     76.42 o 
   0   5  18      284.67      302.11    183.15 o 
   1   5  18       77.51      -22.19    118.16 o 
   2   5  18      978.45      822.81    164.27 o 
   3   5  18        1.60      -92.22    141.79 o 
   4   5  18      171.52      184.16    167.16 o 
   5   5  18       11.14      151.16    175.08 o 
  -6   6  18      145.03      130.12    114.26 o 
  -5   6  18       13.12      -77.73    105.38 o 
  -4   6  18       76.77      132.40     99.43 o 
  -3   6  18        2.96      -31.55    149.00 o 
  -2   6  18       84.29      128.26     83.16 o 
  -1   6  18      135.50       19.18     80.04 o 
   0   6  18       74.11      216.73    129.11 o 
   1   6  18      112.60      131.56    117.44 o 
   2   6  18      248.94      373.79    135.02 o 
   3   6  18       25.96       11.53    138.34 o 
   4   6  18       31.05       77.47     90.20 o 
   5   6  18       49.85       27.23     98.31 o 
  -5   7  18        5.55      100.48    112.94 o 
  -4   7  18      114.79      211.73    104.46 o 
  -3   7  18      420.00      204.10     97.41 o 
  -2   7  18      132.41       43.95    123.64 o 
  -1   7  18       54.19      -11.53    119.17 o 
   0   7  18       28.95       -7.93    111.82 o 
   1   7  18       33.48       78.82    126.23 o 
   2   7  18      359.94      488.50    138.34 o 
   3   7  18      166.05       68.19     87.55 o 
   4   7  18       64.18      130.13     94.89 o 
   5   7  18       32.42     -100.15    121.19 o 
  -5   8  18       13.59       82.79    106.27 o 
  -4   8  18        2.38       99.86    140.64 o 
  -3   8  18       29.03      287.05    138.34 o 
  -2   8  18        9.06       22.77    122.92 o 
  -1   8  18      125.62      133.15    128.39 o 
   0   8  18      154.07       68.16    118.74 o 
   1   8  18      481.38      459.39    147.41 o 
   2   8  18        5.86       91.77    144.82 o 
   3   8  18      238.28      264.98     93.10 o 
   4   8  18        4.13       29.35     94.26 o 
  -5   9  18       80.82      -81.85    148.57 o 
  -4   9  18       40.53       80.55    142.37 o 
  -3   9  18      292.45      391.37    146.12 o 
  -2   9  18        6.83      117.01    118.16 o 
  -1   9  18       23.42       40.06    125.37 o 
   0   9  18        1.19      121.76    120.47 o 
   1   9  18      445.66      395.41    148.57 o 
   2   9  18       61.04      -79.35     79.35 o 
   3   9  18       61.13       31.80     88.68 o 
   4   9  18        0.31       10.04     96.12 o 
  -5  10  18        0.41       45.82    150.30 o 
  -4  10  18        9.79      -64.70    141.94 o 
  -3  10  18       22.97      -20.32    134.73 o 
  -2  10  18      162.17      163.99    123.06 o 
  -1  10  18      101.43      194.25    141.94 o 
   0  10  18        2.58     -106.78    106.78 o 
   1  10  18      358.07      319.98     87.88 o 
   2  10  18       44.06       63.88     91.29 o 
   3  10  18      157.69       25.76     87.87 o 
   4  10  18       15.04       -1.58     97.42 o 
  -5  11  18        1.48       -4.18    151.45 o 
  -4  11  18        0.38      -22.34    144.39 o 
  -3  11  18      192.39       51.01    138.34 o 
  -2  11  18       59.68      186.90    120.03 o 
  -1  11  18        0.76     -116.00    124.65 o 
   0  11  18        9.88     -115.71    125.51 o 
   1  11  18      223.79       49.53     80.90 o 
   2  11  18      640.00      730.88    109.20 o 
   3  11  18       67.56       -9.87     88.77 o 
   4  11  18       90.06       -5.83    101.24 o 
  -4  12  18      137.04      285.32    152.75 o 
  -3  12  18        0.30       35.88    138.48 o 
  -2  12  18       13.73       98.85    129.55 o 
  -1  12  18      166.48      174.94    134.73 o 
   0  12  18      116.85       18.73    117.30 o 
   1  12  18      190.82      144.53     87.19 o 
   2  12  18       29.03       87.84     92.83 o 
   3  12  18        0.92        5.43     96.40 o 
  -4  13  18       20.86      -30.84    151.02 o 
  -3  13  18       79.67      102.74    136.32 o 
  -2  13  18      206.21       39.77    136.03 o 
  -1  13  18       16.67     -130.70    130.70 o 
   0  13  18      264.53      239.00     90.84 o 
   1  13  18      607.84      611.66    105.49 o 
   2  13  18      723.97      958.92    312.26 o 
   3  13  18      574.42      432.08    100.47 o 
  -3  14  18       46.02      207.50    155.20 o 
  -2  14  18       48.72        4.32    137.76 o 
  -1  14  18       32.29      148.42    140.21 o 
   0  14  18        9.84      -32.01     85.27 o 
   1  14  18       12.94      -62.93    108.87 o 
   2  14  18       40.26       -5.39     90.09 o 
  -3  15  18        1.70      -25.07    142.80 o 
  -2  15  18        1.02     -141.51    141.51 o 
  -1  15  18       58.08      -53.03    134.73 o 
   0  15  18      333.00      520.95    149.86 o 
   1  15  18       16.91      -33.77    110.24 o 
   2  15  18      216.79      155.13     99.61 o 
  -2  16  18       61.37        2.88    151.30 o 
  -1  16  18       57.40      110.52    150.15 o 
   0  16  18        3.54       15.21     97.07 o 
   1  16  18       18.92       78.10     99.38 o 
  -5   1  19      275.85      153.17    149.50 o 
  -4   1  19       63.80      113.96     99.79 o 
  -3   1  19        1.69      -91.82     92.57 o 
  -2   1  19      111.15       76.21     85.12 o 
  -1   1  19      231.07      127.00     82.69 o 
   0   1  19      314.19      358.86     99.18 o 
   1   1  19        7.49      -61.03     90.53 o 
   2   1  19      136.94       70.27     99.40 o 
   3   1  19       94.78       95.60    107.50 o 
   4   1  19      815.58      690.07    134.13 o 
  -5   2  19       44.03       48.50    140.28 o 
  -4   2  19      216.20      169.53    106.07 o 
  -3   2  19       74.16       90.35    112.97 o 
  -2   2  19      208.71       68.26     91.77 o 
  -1   2  19       84.37       73.83     90.57 o 
   0   2  19       98.07      104.07     89.82 o 
   1   2  19      233.91      134.69     91.77 o 
   2   2  19       95.43       65.46     97.06 o 
   3   2  19       32.56      -11.45    109.55 o 
   4   2  19       20.19     -116.58    166.43 o 
  -5   3  19        3.01      -40.94    124.21 o 
  -4   3  19       14.63      153.77    107.07 o 
  -3   3  19        1.26      -88.48     89.65 o 
  -2   3  19       93.34      136.56     86.23 o 
  -1   3  19       12.07        8.85     98.92 o 
   0   3  19        3.83      -72.29     84.34 o 
   1   3  19      224.49       93.78     94.93 o 
   2   3  19       57.42       52.33    101.41 o 
   3   3  19      242.38      133.44    153.90 o 
   4   3  19      233.49      223.07    178.97 o 
  -5   4  19       85.03      111.46    114.55 o 
  -4   4  19      338.12      308.66    107.52 o 
  -3   4  19      298.38      286.56     96.69 o 
  -2   4  19      225.20      183.86     94.00 o 
  -1   4  19       49.56      -80.43     99.43 o 
   0   4  19      192.89      105.98     87.50 o 
   1   4  19      222.60      296.99    134.73 o 
   2   4  19      388.54      342.96    144.39 o 
   3   4  19       60.55      -45.68    149.14 o 
   4   4  19      110.55       -6.92    171.19 o 
  -5   5  19      100.34      198.77    219.75 o 
  -4   5  19        3.19      -63.23     99.58 o 
  -3   5  19       79.49       25.06    142.95 o 
  -2   5  19       46.02       82.03     92.41 o 
  -1   5  19       17.05      -88.33     88.33 o 
   0   5  19       70.67        7.49    119.46 o 
   1   5  19       59.15      -52.74    125.22 o 
   2   5  19       44.00       99.14    138.48 o 
   3   5  19       92.31      350.74    164.99 o 
   4   5  19        2.13     -155.34    159.09 o 
  -5   6  19       33.31      -52.58    110.11 o 
  -4   6  19      452.08      408.91    113.42 o 
  -3   6  19      311.55      243.63    102.17 o 
  -2   6  19      201.99      116.27     85.81 o 
  -1   6  19       37.21       61.24    123.21 o 
   0   6  19      120.37      171.48    127.82 o 
   1   6  19       44.15      247.85    141.36 o 
   2   6  19       13.65       85.60    143.81 o 
   3   6  19      386.78      132.43    154.76 o 
   4   6  19       70.89      104.62    169.46 o 
  -4   7  19       24.10      130.63    108.71 o 
  -3   7  19       41.69      -43.66    137.47 o 
  -2   7  19       79.99      127.82    135.17 o 
  -1   7  19      217.06      162.54    133.44 o 
   0   7  19      128.68       95.11    131.13 o 
   1   7  19       21.92      100.73    141.79 o 
   2   7  19       46.09      104.18    143.67 o 
   3   7  19       22.21      -50.72    154.04 o 
  -4   8  19      212.98      374.37    143.67 o 
  -3   8  19       44.91       93.95    144.68 o 
  -2   8  19       31.55     -127.67    127.67 o 
  -1   8  19        1.52       46.11    132.57 o 
   0   8  19       52.23      -19.31    130.27 o 
   1   8  19        6.64       62.40    133.87 o 
   2   8  19      246.43       51.01    146.84 o 
   3   8  19      119.27       14.70    161.97 o 
  -4   9  19       15.32      115.28    138.05 o 
  -3   9  19      294.59      258.23    146.55 o 
  -2   9  19      283.17      405.93    151.30 o 
  -1   9  19       52.22       70.90    133.15 o 
   0   9  19       66.19       68.30    139.20 o 
   1   9  19        0.73      -74.79    135.74 o 
   2   9  19      352.71      403.19    166.29 o 
   3   9  19        9.63      -75.81     93.88 o 
  -4  10  19       33.22      -10.81    143.81 o 
  -3  10  19       78.82      246.55    152.60 o 
  -2  10  19       98.02        8.79    120.47 o 
  -1  10  19       10.23      141.07    137.18 o 
   0  10  19       10.26     -115.14    134.30 o 
   1  10  19      291.26      424.52    158.08 o 
   2  10  19       35.54       63.86     89.69 o 
   3  10  19       39.33      -95.24     95.24 o 
  -3  11  19       37.59       26.95    140.21 o 
  -2  11  19      155.21      312.12    145.97 o 
  -1  11  19      220.24      129.55    140.35 o 
   0  11  19       51.27      128.54    137.18 o 
   1  11  19        0.35      155.20    149.43 o 
   2  11  19       99.44       77.70     97.21 o 
  -3  12  19       59.86      -10.52    149.86 o 
  -2  12  19       88.28      165.28    145.54 o 
  -1  12  19       49.94      130.12    149.72 o 
   0  12  19      292.03      236.47    149.86 o 
   1  12  19      262.97      320.55    102.52 o 
   2  12  19       19.96       -4.44     97.82 o 
  -2  13  19       26.06      183.73    154.04 o 
  -1  13  19        0.63      158.22    139.78 o 
   0  13  19       26.70      -44.81    145.40 o 
   1  13  19        0.07        1.30     92.71 o 
  -1  14  19      191.09      162.83    152.46 o 
   0  14  19      142.19      151.16    161.97 o 
  -4   0  20      156.59      129.98    154.47 o 
  -3   0  20       54.45      239.64    142.95 o 
  -2   0  20      438.92      469.33    151.88 o 
  -1   0  20      512.35      584.61    149.72 o 
   0   0  20      173.39      167.30    129.83 o 
   1   0  20      275.77      330.13    146.98 o 
   2   0  20      406.23      209.95    166.72 o 
   3   0  20      295.32      214.85    176.38 o 
  -4   1  20       13.24      -33.67    103.25 o 
  -3   1  20        3.14       38.99    103.88 o 
  -2   1  20        0.15       30.95     98.56 o 
  -1   1  20        9.50      -18.02     90.51 o 
   0   1  20       70.18        4.61     96.19 o 
   1   1  20       58.98       44.21    136.39 o 
   2   1  20        0.98      -39.29    107.18 o 
   3   1  20       50.39      177.95    137.83 o 
  -4   2  20      252.61       41.27    110.39 o 
  -3   2  20       47.77      -38.53    108.15 o 
  -2   2  20       88.33       65.48     96.65 o 
  -1   2  20      322.32      303.68    100.84 o 
   0   2  20      170.69      263.67     96.92 o 
   1   2  20      281.75      246.15    105.35 o 
   2   2  20       10.75       -9.19    103.97 o 
   3   2  20      361.33      426.68    188.19 o 
  -4   3  20       53.66       42.88    107.63 o 
  -3   3  20       40.44       -0.43     98.78 o 
  -2   3  20        8.00      -23.14    135.89 o 
  -1   3  20       23.86      180.71     99.54 o 
   0   3  20      401.11      220.27     98.02 o 
   1   3  20       50.03      -11.97     97.94 o 
   2   3  20      227.89      118.88    149.43 o 
   3   3  20       22.96     -161.97    161.97 o 
  -4   4  20      102.26      153.44    119.68 o 
  -3   4  20       49.95      -86.64    101.29 o 
  -2   4  20      167.87      108.97     91.75 o 
  -1   4  20        8.31      -87.47     87.47 o 
   0   4  20      104.45       87.04    135.45 o 
   1   4  20        3.61     -141.51    141.51 o 
   2   4  20        6.53       17.87    153.03 o 
   3   4  20       62.23       -5.19    167.01 o 
  -4   5  20       43.23       -8.09    112.42 o 
  -3   5  20      240.21      316.85    131.49 o 
  -2   5  20       35.65      -67.14     92.51 o 
  -1   5  20        2.71      -24.64    135.60 o 
   0   5  20      387.43      408.38    152.46 o 
   1   5  20        8.51      -59.08    146.26 o 
   2   5  20      400.61      244.39    157.64 o 
   3   5  20        0.95     -131.85    159.37 o 
  -3   6  20        1.93       64.84    154.04 o 
  -2   6  20       48.22     -130.70    130.70 o 
  -1   6  20      102.76      129.40    137.47 o 
   0   6  20        0.33     -117.73    117.73 o 
   1   6  20      117.63      144.24    155.92 o 
   2   6  20        0.81       15.85    156.78 o 
  -3   7  20       44.77      164.71    148.42 o 
  -2   7  20       36.65      105.77    143.96 o 
  -1   7  20       29.22       27.96    136.89 o 
   0   7  20       57.99     -140.93    140.93 o 
   1   7  20      361.69      384.03    159.81 o 
   2   7  20      185.27       98.28    165.71 o 
  -3   8  20       42.88      191.51    157.36 o 
  -2   8  20      235.91      112.40    147.27 o 
  -1   8  20      224.98      425.81    157.79 o 
   0   8  20      203.66      -12.68    143.96 o 
   1   8  20       76.94      -32.85    142.23 o 
   2   8  20      255.61       -0.29    166.29 o 
  -3   9  20        5.47      -84.01    143.81 o 
  -2   9  20        8.43      -51.01    144.82 o 
  -1   9  20       25.87       12.54    151.59 o 
   0   9  20        8.36     -138.19    138.19 o 
   1   9  20       31.72     -120.32    154.33 o 
  -2  10  20       67.00      131.85    146.98 o 
  -1  10  20      260.78      303.91    160.53 o 
   0  10  20       13.42       12.68    144.24 o 
   1  10  20      114.78      -16.14    151.30 o 
  -1  11  20       13.70       34.01    148.71 o 
   0  11  20       44.48      -70.03    149.72 o 
  -2   1  21       78.98      196.18    106.42 o 
  -1   1  21       79.68       19.13    100.75 o 
   0   1  21        3.35       18.15    106.82 o 
   1   1  21       35.95      110.92    113.72 o 
  -2   2  21        7.49       25.08    108.45 o 
  -1   2  21        3.38       90.90    100.01 o 
   0   2  21       62.22      126.59    110.69 o 
   1   2  21      229.27      378.82    127.67 o 
  -2   3  21       22.20      117.36    106.07 o 
  -1   3  21        5.31       67.95    103.37 o 
   0   3  21       30.75      129.69    149.00 o 
   1   3  21       29.43       69.46    155.20 o 
  -2   4  21        5.60       -8.35    135.02 o 
  -1   4  21       15.14      243.67    159.09 o 
   0   4  21      128.15      127.10    167.59 o 
   1   4  21      174.03       -5.19    155.48 o 
  -2   5  21        2.39       23.49    148.42 o 
  -1   5  21       29.33      127.38    153.61 o 
   0   5  21       44.58      199.43    151.16 o 
   1   5  21       30.40      -45.82    152.60 o 
  -1   6  21       30.47       59.37    155.63 o 
   0   6  21       24.38      277.68    160.24 o 
                                                 
